# Supplementary material for: Analysis of a large food chemical database: chemical space, diversity, and complexity
Source: F1000Res. 2018 Aug 10;7:Chem Inf Sci-993. Originally published 2018 Jul 3. [Version 2] doi: 10.12688/f1000research.15440.2 (PMC6081979; doi:10.12688/f1000research.15440.2)
Supplement: Schneidermatch.sdf. This file contains the list of the 78 matching scaffolds in SDF format, along with the original statistics calculated by Schneider et al. — No special software is required to open the SDF files. Any commercial or free software capable of reading SDF files will open the data sets supplied [file f1000research-7-17367-s0000.tgz › 6df5db82-44dd-4b72-9188-0cfd09c32673_dataset_1.sdf]

     RDKit          2D

 10 11  0  0  0  0  0  0  0  0999 V2000
    1.5000    0.0000    0.0000 C   0  0  0  0  0  0  0  0  0  0  0  0
    0.7500   -1.2990    0.0000 C   0  0  0  0  0  0  0  0  0  0  0  0
   -0.7500   -1.2990    0.0000 C   0  0  0  0  0  0  0  0  0  0  0  0
   -1.5000    0.0000    0.0000 C   0  0  0  0  0  0  0  0  0  0  0  0
   -3.0000    0.0000    0.0000 N   0  0  0  0  0  0  0  0  0  0  0  0
   -3.7500    1.2990    0.0000 C   0  0  0  0  0  0  0  0  0  0  0  0
   -3.0000    2.5981    0.0000 C   0  0  0  0  0  0  0  0  0  0  0  0
   -1.5000    2.5981    0.0000 C   0  0  0  0  0  0  0  0  0  0  0  0
   -0.7500    1.2990    0.0000 C   0  0  0  0  0  0  0  0  0  0  0  0
    0.7500    1.2990    0.0000 C   0  0  0  0  0  0  0  0  0  0  0  0
  1  2  2  0
  2  3  1  0
  3  4  2  0
  4  5  1  0
  5  6  2  0
  6  7  1  0
  7  8  2  0
  8  9  1  0
  9 10  2  0
 10  1  1  0
  9  4  1  0
M  END
> <N*>
285

> <Welsch List>
Yes

> <False Positives (Rishton)>
7%

> <False Positives (Hann)>
0%

> <H>
2.75

> <Information>
0.57

> <KL Divergence>
0.37

> <Neural Network Score (average)>
0.37

> <GPCR>
15%

> <Enzyme>
25%

> <Kinase>
15%

> <Proteinase>
19%

> <Nuclear Receptor>
9%

> <Catalytic Receptor>
0%

> <Ion Channel>
8%

> <Transporter>
1%

> <Protein>
7%

> <Unidentified Target>
0%

> <Murcko (InChI Code)>
InChI=1S/C9H7N/c1-2-6-9-8(4-1)5-3-7-10-9/h1-7H

$$$$

     RDKit          2D

 13 14  0  0  0  0  0  0  0  0999 V2000
    1.5000    0.0000    0.0000 C   0  0  0  0  0  0  0  0  0  0  0  0
    0.7500   -1.2990    0.0000 C   0  0  0  0  0  0  0  0  0  0  0  0
   -0.7500   -1.2990    0.0000 C   0  0  0  0  0  0  0  0  0  0  0  0
   -1.5000    0.0000    0.0000 C   0  0  0  0  0  0  0  0  0  0  0  0
   -3.0000    0.0000    0.0000 C   0  0  0  0  0  0  0  0  0  0  0  0
   -3.7500    1.2990    0.0000 C   0  0  0  0  0  0  0  0  0  0  0  0
   -3.0000    2.5981    0.0000 C   0  0  0  0  0  0  0  0  0  0  0  0
   -3.7500    3.8971    0.0000 C   0  0  0  0  0  0  0  0  0  0  0  0
   -5.2500    3.8971    0.0000 C   0  0  0  0  0  0  0  0  0  0  0  0
   -6.0000    2.5981    0.0000 C   0  0  0  0  0  0  0  0  0  0  0  0
   -5.2500    1.2990    0.0000 C   0  0  0  0  0  0  0  0  0  0  0  0
   -0.7500    1.2990    0.0000 C   0  0  0  0  0  0  0  0  0  0  0  0
    0.7500    1.2990    0.0000 C   0  0  0  0  0  0  0  0  0  0  0  0
  1  2  2  0
  2  3  1  0
  3  4  2  0
  4  5  1  0
  5  6  1  0
  6  7  2  0
  7  8  1  0
  8  9  2  0
  9 10  1  0
 10 11  2  0
  4 12  1  0
 12 13  2  0
 13  1  1  0
 11  6  1  0
M  END
> <N*>
545

> <Welsch List>
No

> <False Positives (Rishton)>
4%

> <False Positives (Hann)>
0%

> <H>
2.54

> <Information>
0.78

> <KL Divergence>
0.47

> <Neural Network Score (average)>
0.45

> <GPCR>
34%

> <Enzyme>
22%

> <Kinase>
3%

> <Proteinase>
2%

> <Nuclear Receptor>
20%

> <Catalytic Receptor>
1%

> <Ion Channel>
3%

> <Transporter>
11%

> <Protein>
3%

> <Unidentified Target>
1%

> <Murcko (InChI Code)>
InChI=1S/C13H12/c1-3-7-12(8-4-1)11-13-9-5-2-6-10-13/h1-10H,11H2

$$$$

     RDKit          2D

 13 14  0  0  0  0  0  0  0  0999 V2000
    1.5000    0.0000    0.0000 C   0  0  0  0  0  0  0  0  0  0  0  0
    0.7500   -1.2990    0.0000 C   0  0  0  0  0  0  0  0  0  0  0  0
   -0.7500   -1.2990    0.0000 C   0  0  0  0  0  0  0  0  0  0  0  0
   -1.5000    0.0000    0.0000 C   0  0  0  0  0  0  0  0  0  0  0  0
   -3.0000    0.0000    0.0000 O   0  0  0  0  0  0  0  0  0  0  0  0
   -3.7500    1.2990    0.0000 C   0  0  0  0  0  0  0  0  0  0  0  0
   -3.0000    2.5981    0.0000 C   0  0  0  0  0  0  0  0  0  0  0  0
   -3.7500    3.8971    0.0000 C   0  0  0  0  0  0  0  0  0  0  0  0
   -5.2500    3.8971    0.0000 C   0  0  0  0  0  0  0  0  0  0  0  0
   -6.0000    2.5981    0.0000 C   0  0  0  0  0  0  0  0  0  0  0  0
   -5.2500    1.2990    0.0000 C   0  0  0  0  0  0  0  0  0  0  0  0
   -0.7500    1.2990    0.0000 C   0  0  0  0  0  0  0  0  0  0  0  0
    0.7500    1.2990    0.0000 C   0  0  0  0  0  0  0  0  0  0  0  0
  1  2  2  0
  2  3  1  0
  3  4  2  0
  4  5  1  0
  5  6  1  0
  6  7  2  0
  7  8  1  0
  8  9  2  0
  9 10  1  0
 10 11  2  0
  4 12  1  0
 12 13  2  0
 13  1  1  0
 11  6  1  0
M  END
> <N*>
1184

> <Welsch List>
No

> <False Positives (Rishton)>
3%

> <False Positives (Hann)>
1%

> <H>
2.46

> <Information>
0.86

> <KL Divergence>
0.87

> <Neural Network Score (average)>
0.41

> <GPCR>
21%

> <Enzyme>
19%

> <Kinase>
0%

> <Proteinase>
17%

> <Nuclear Receptor>
21%

> <Catalytic Receptor>
0%

> <Ion Channel>
1%

> <Transporter>
18%

> <Protein>
2%

> <Unidentified Target>
0%

> <Murcko (InChI Code)>
InChI=1S/C12H10O/c1-3-7-11(8-4-1)13-12-9-5-2-6-10-12/h1-10H

$$$$

     RDKit          2D

 14 15  0  0  0  0  0  0  0  0999 V2000
    1.5000    0.0000    0.0000 C   0  0  0  0  0  0  0  0  0  0  0  0
    0.7500   -1.2990    0.0000 C   0  0  0  0  0  0  0  0  0  0  0  0
   -0.7500   -1.2990    0.0000 C   0  0  0  0  0  0  0  0  0  0  0  0
   -1.5000    0.0000    0.0000 C   0  0  0  0  0  0  0  0  0  0  0  0
   -3.0000    0.0000    0.0000 C   0  0  0  0  0  0  0  0  0  0  0  0
   -3.7500    1.2990    0.0000 O   0  0  0  0  0  0  0  0  0  0  0  0
   -5.2500    1.2990    0.0000 C   0  0  0  0  0  0  0  0  0  0  0  0
   -6.0000    2.5981    0.0000 C   0  0  0  0  0  0  0  0  0  0  0  0
   -7.5000    2.5981    0.0000 C   0  0  0  0  0  0  0  0  0  0  0  0
   -8.2500    1.2990    0.0000 C   0  0  0  0  0  0  0  0  0  0  0  0
   -7.5000    0.0000    0.0000 C   0  0  0  0  0  0  0  0  0  0  0  0
   -6.0000    0.0000    0.0000 C   0  0  0  0  0  0  0  0  0  0  0  0
   -0.7500    1.2990    0.0000 C   0  0  0  0  0  0  0  0  0  0  0  0
    0.7500    1.2990    0.0000 C   0  0  0  0  0  0  0  0  0  0  0  0
  1  2  2  0
  2  3  1  0
  3  4  2  0
  4  5  1  0
  5  6  1  0
  6  7  1  0
  7  8  2  0
  8  9  1  0
  9 10  2  0
 10 11  1  0
 11 12  2  0
  4 13  1  0
 13 14  2  0
 14  1  1  0
 12  7  1  0
M  END
> <N*>
828

> <Welsch List>
No

> <False Positives (Rishton)>
6%

> <False Positives (Hann)>
0%

> <H>
2.38

> <Information>
0.94

> <KL Divergence>
0.66

> <Neural Network Score (average)>
0.42

> <GPCR>
23%

> <Enzyme>
35%

> <Kinase>
0%

> <Proteinase>
11%

> <Nuclear Receptor>
9%

> <Catalytic Receptor>
0%

> <Ion Channel>
0%

> <Transporter>
19%

> <Protein>
2%

> <Unidentified Target>
1%

> <Murcko (InChI Code)>
InChI=1S/C13H12O/c1-3-7-12(8-4-1)11-14-13-9-5-2-6-10-13/h1-10H,11H2

$$$$

     RDKit          2D

 12 13  0  0  0  0  0  0  0  0999 V2000
    1.5000    0.0000    0.0000 C   0  0  0  0  0  0  0  0  0  0  0  0
    0.7500   -1.2990    0.0000 C   0  0  0  0  0  0  0  0  0  0  0  0
   -0.7500   -1.2990    0.0000 C   0  0  0  0  0  0  0  0  0  0  0  0
   -1.5000    0.0000    0.0000 C   0  0  0  0  0  0  0  0  0  0  0  0
   -3.0000    0.0000    0.0000 C   0  0  0  0  0  0  0  0  0  0  0  0
   -3.7500    1.2990    0.0000 C   0  0  0  0  0  0  0  0  0  0  0  0
   -5.2500    1.2990    0.0000 C   0  0  0  0  0  0  0  0  0  0  0  0
   -6.0000    0.0000    0.0000 C   0  0  0  0  0  0  0  0  0  0  0  0
   -5.2500   -1.2990    0.0000 C   0  0  0  0  0  0  0  0  0  0  0  0
   -3.7500   -1.2990    0.0000 C   0  0  0  0  0  0  0  0  0  0  0  0
   -0.7500    1.2990    0.0000 C   0  0  0  0  0  0  0  0  0  0  0  0
    0.7500    1.2990    0.0000 C   0  0  0  0  0  0  0  0  0  0  0  0
  1  2  2  0
  2  3  1  0
  3  4  2  0
  4  5  1  0
  5  6  2  0
  6  7  1  0
  7  8  2  0
  8  9  1  0
  9 10  2  0
  4 11  1  0
 11 12  2  0
 12  1  1  0
 10  5  1  0
M  END
> <N*>
1561

> <Welsch List>
Yes

> <False Positives (Rishton)>
8%

> <False Positives (Hann)>
0%

> <H>
2.21

> <Information>
1.11

> <KL Divergence>
0.78

> <Neural Network Score (average)>
0.14

> <GPCR>
14%

> <Enzyme>
25%

> <Kinase>
4%

> <Proteinase>
44%

> <Nuclear Receptor>
7%

> <Catalytic Receptor>
1%

> <Ion Channel>
1%

> <Transporter>
1%

> <Protein>
3%

> <Unidentified Target>
0%

> <Murcko (InChI Code)>
InChI=1S/C12H10/c1-3-7-11(8-4-1)12-9-5-2-6-10-12/h1-10H

$$$$

     RDKit          2D

 15 16  0  0  0  0  0  0  0  0999 V2000
   -0.7500   -3.8971    0.0000 O   0  0  0  0  0  0  0  0  0  0  0  0
    0.7500   -3.8971    0.0000 C   0  0  0  0  0  0  0  0  0  0  0  0
    1.5000   -2.5981    0.0000 N   0  0  0  0  0  0  0  0  0  0  0  0
    0.7500   -1.2990    0.0000 C   0  0  0  0  0  0  0  0  0  0  0  0
    1.5000    0.0000    0.0000 C   0  0  0  0  0  0  0  0  0  0  0  0
    0.7500    1.2990    0.0000 C   0  0  0  0  0  0  0  0  0  0  0  0
   -0.7500    1.2990    0.0000 C   0  0  0  0  0  0  0  0  0  0  0  0
   -1.5000    0.0000    0.0000 C   0  0  0  0  0  0  0  0  0  0  0  0
   -0.7500   -1.2990    0.0000 C   0  0  0  0  0  0  0  0  0  0  0  0
    1.5000   -5.1962    0.0000 C   0  0  0  0  0  0  0  0  0  0  0  0
    0.7500   -6.4952    0.0000 C   0  0  0  0  0  0  0  0  0  0  0  0
    1.5000   -7.7942    0.0000 C   0  0  0  0  0  0  0  0  0  0  0  0
    3.0000   -7.7942    0.0000 C   0  0  0  0  0  0  0  0  0  0  0  0
    3.7500   -6.4952    0.0000 C   0  0  0  0  0  0  0  0  0  0  0  0
    3.0000   -5.1962    0.0000 C   0  0  0  0  0  0  0  0  0  0  0  0
  1  2  2  0
  2  3  1  0
  3  4  1  0
  4  5  2  0
  5  6  1  0
  6  7  2  0
  7  8  1  0
  8  9  2  0
  2 10  1  0
 10 11  2  0
 11 12  1  0
 12 13  2  0
 13 14  1  0
 14 15  2  0
  9  4  1  0
 15 10  1  0
M  END
> <N*>
303

> <Welsch List>
No

> <False Positives (Rishton)>
7%

> <False Positives (Hann)>
0%

> <H>
2.18

> <Information>
1.14

> <KL Divergence>
0.49

> <Neural Network Score (average)>
0.08

> <GPCR>
18%

> <Enzyme>
51%

> <Kinase>
5%

> <Proteinase>
12%

> <Nuclear Receptor>
2%

> <Catalytic Receptor>
2%

> <Ion Channel>
8%

> <Transporter>
0%

> <Protein>
2%

> <Unidentified Target>
0%

> <Murcko (InChI Code)>
InChI=1S/C13H11NO/c15-13(11-7-3-1-4-8-11)14-12-9-5-2-6-10-12/h1-10H,(H,14,15)

$$$$

     RDKit          2D

 10 11  0  0  0  0  0  0  0  0999 V2000
    1.5000    0.0000    0.0000 C   0  0  0  0  0  0  0  0  0  0  0  0
    0.7500   -1.2990    0.0000 C   0  0  0  0  0  0  0  0  0  0  0  0
   -0.7500   -1.2990    0.0000 C   0  0  0  0  0  0  0  0  0  0  0  0
   -1.5000    0.0000    0.0000 C   0  0  0  0  0  0  0  0  0  0  0  0
   -3.0000    0.0000    0.0000 C   0  0  0  0  0  0  0  0  0  0  0  0
   -3.7500    1.2990    0.0000 C   0  0  0  0  0  0  0  0  0  0  0  0
   -3.0000    2.5981    0.0000 C   0  0  0  0  0  0  0  0  0  0  0  0
   -1.5000    2.5981    0.0000 C   0  0  0  0  0  0  0  0  0  0  0  0
   -0.7500    1.2990    0.0000 C   0  0  0  0  0  0  0  0  0  0  0  0
    0.7500    1.2990    0.0000 C   0  0  0  0  0  0  0  0  0  0  0  0
  1  2  2  0
  2  3  1  0
  3  4  2  0
  4  5  1  0
  5  6  2  0
  6  7  1  0
  7  8  2  0
  8  9  1  0
  9 10  2  0
 10  1  1  0
  9  4  1  0
M  END
> <N*>
750

> <Welsch List>
No

> <False Positives (Rishton)>
6%

> <False Positives (Hann)>
0%

> <H>
2.17

> <Information>
1.15

> <KL Divergence>
0.43

> <Neural Network Score (average)>
0.29

> <GPCR>
34%

> <Enzyme>
30%

> <Kinase>
1%

> <Proteinase>
24%

> <Nuclear Receptor>
1%

> <Catalytic Receptor>
0%

> <Ion Channel>
2%

> <Transporter>
3%

> <Protein>
2%

> <Unidentified Target>
3%

> <Murcko (InChI Code)>
InChI=1S/C10H8/c1-2-6-10-8-4-3-7-9(10)5-1/h1-8H

$$$$

     RDKit          2D

 12 13  0  0  0  0  0  0  0  0999 V2000
    1.5000    0.0000    0.0000 C   0  0  0  0  0  0  0  0  0  0  0  0
    0.7500   -1.2990    0.0000 C   0  0  0  0  0  0  0  0  0  0  0  0
   -0.7500   -1.2990    0.0000 C   0  0  0  0  0  0  0  0  0  0  0  0
   -1.5000    0.0000    0.0000 C   0  0  0  0  0  0  0  0  0  0  0  0
   -3.0000    0.0000    0.0000 C   0  0  0  0  0  0  0  0  0  0  0  0
   -3.7500    1.2990    0.0000 C   0  0  0  0  0  0  0  0  0  0  0  0
   -5.2500    1.2990    0.0000 C   0  0  0  0  0  0  0  0  0  0  0  0
   -6.0000    0.0000    0.0000 C   0  0  0  0  0  0  0  0  0  0  0  0
   -5.2500   -1.2990    0.0000 C   0  0  0  0  0  0  0  0  0  0  0  0
   -3.7500   -1.2990    0.0000 N   0  0  0  0  0  0  0  0  0  0  0  0
   -0.7500    1.2990    0.0000 C   0  0  0  0  0  0  0  0  0  0  0  0
    0.7500    1.2990    0.0000 C   0  0  0  0  0  0  0  0  0  0  0  0
  1  2  2  0
  2  3  1  0
  3  4  2  0
  4  5  1  0
  5  6  2  0
  6  7  1  0
  7  8  2  0
  8  9  1  0
  9 10  2  0
  4 11  1  0
 11 12  2  0
 12  1  1  0
 10  5  1  0
M  END
> <N*>
133

> <Welsch List>
No

> <False Positives (Rishton)>
1%

> <False Positives (Hann)>
0%

> <H>
2.15

> <Information>
1.17

> <KL Divergence>
0.73

> <Neural Network Score (average)>
0.27

> <GPCR>
41%

> <Enzyme>
13%

> <Kinase>
11%

> <Proteinase>
5%

> <Nuclear Receptor>
0%

> <Catalytic Receptor>
1%

> <Ion Channel>
28%

> <Transporter>
0%

> <Protein>
2%

> <Unidentified Target>
0%

> <Murcko (InChI Code)>
InChI=1S/C11H9N/c1-2-6-10(7-3-1)11-8-4-5-9-12-11/h1-9H

$$$$

     RDKit          2D

  5  5  0  0  0  0  0  0  0  0999 V2000
    1.2760    0.0000    0.0000 C   0  0  0  0  0  0  0  0  0  0  0  0
    0.3943    1.2135    0.0000 C   0  0  0  0  0  0  0  0  0  0  0  0
   -1.0323    0.7500    0.0000 C   0  0  0  0  0  0  0  0  0  0  0  0
   -1.0323   -0.7500    0.0000 S   0  0  0  0  0  0  0  0  0  0  0  0
    0.3943   -1.2135    0.0000 C   0  0  0  0  0  0  0  0  0  0  0  0
  1  2  1  0
  2  3  2  0
  3  4  1  0
  4  5  1  0
  5  1  2  0
M  END
> <N*>
113

> <Welsch List>
No

> <False Positives (Rishton)>
24%

> <False Positives (Hann)>
0%

> <H>
2.08

> <Information>
1.24

> <KL Divergence>
0.54

> <Neural Network Score (average)>
0.2

> <GPCR>
19%

> <Enzyme>
38%

> <Kinase>
12%

> <Proteinase>
27%

> <Nuclear Receptor>
0%

> <Catalytic Receptor>
0%

> <Ion Channel>
1%

> <Transporter>
4%

> <Protein>
0%

> <Unidentified Target>
0%

> <Murcko (InChI Code)>
InChI=1S/C4H4S/c1-2-4-5-3-1/h1-4H

$$$$

     RDKit          2D

 16 18  0  0  0  0  0  0  0  0999 V2000
   -3.0000   -7.7942    0.0000 C   0  0  0  0  0  0  0  0  0  0  0  0
   -3.7500   -6.4952    0.0000 C   0  0  0  0  0  0  0  0  0  0  0  0
   -3.0000   -5.1962    0.0000 C   0  0  0  0  0  0  0  0  0  0  0  0
   -1.5000   -5.1962    0.0000 C   0  0  0  0  0  0  0  0  0  0  0  0
   -0.7500   -3.8971    0.0000 C   0  0  0  0  0  0  0  0  0  0  0  0
    0.7500   -3.8971    0.0000 C   0  0  0  0  0  0  0  0  0  0  0  0
    1.5000   -2.5981    0.0000 C   0  0  0  0  0  0  0  0  0  0  0  0
    0.7500   -1.2990    0.0000 C   0  0  0  0  0  0  0  0  0  0  0  0
    1.5000    0.0000    0.0000 C   0  0  0  0  0  0  0  0  0  0  0  0
    0.7500    1.2990    0.0000 C   0  0  0  0  0  0  0  0  0  0  0  0
   -0.7500    1.2990    0.0000 C   0  0  0  0  0  0  0  0  0  0  0  0
   -1.5000    0.0000    0.0000 C   0  0  0  0  0  0  0  0  0  0  0  0
   -0.7500   -1.2990    0.0000 C   0  0  0  0  0  0  0  0  0  0  0  0
   -1.5000   -2.5981    0.0000 N   0  0  0  0  0  0  0  0  0  0  0  0
   -0.7500   -6.4952    0.0000 C   0  0  0  0  0  0  0  0  0  0  0  0
   -1.5000   -7.7942    0.0000 C   0  0  0  0  0  0  0  0  0  0  0  0
  1  2  2  0
  2  3  1  0
  3  4  2  0
  4  5  1  0
  5  6  2  0
  6  7  1  0
  7  8  2  0
  8  9  1  0
  9 10  2  0
 10 11  1  0
 11 12  2  0
 12 13  1  0
 13 14  2  0
  4 15  1  0
 15 16  2  0
 16  1  1  0
 14  5  1  0
 13  8  1  0
M  END
> <N*>
146

> <Welsch List>
Yes

> <False Positives (Rishton)>
4%

> <False Positives (Hann)>
14%

> <H>
2.08

> <Information>
1.24

> <KL Divergence>
0.66

> <Neural Network Score (average)>
0.29

> <GPCR>
43%

> <Enzyme>
16%

> <Kinase>
8%

> <Proteinase>
0%

> <Nuclear Receptor>
25%

> <Catalytic Receptor>
1%

> <Ion Channel>
1%

> <Transporter>
0%

> <Protein>
5%

> <Unidentified Target>
0%

> <Murcko (InChI Code)>
InChI=1S/C15H11N/c1-2-6-12(7-3-1)15-11-10-13-8-4-5-9-14(13)16-15/h1-11H

$$$$

     RDKit          2D

 15 16  0  0  0  0  0  0  0  0999 V2000
    1.5000    0.0000    0.0000 C   0  0  0  0  0  0  0  0  0  0  0  0
    0.7500   -1.2990    0.0000 C   0  0  0  0  0  0  0  0  0  0  0  0
   -0.7500   -1.2990    0.0000 C   0  0  0  0  0  0  0  0  0  0  0  0
   -1.5000    0.0000    0.0000 C   0  0  0  0  0  0  0  0  0  0  0  0
   -3.0000    0.0000    0.0000 C   0  0  0  0  0  0  0  0  0  0  0  0
   -3.7500    1.2990    0.0000 C   0  0  0  0  0  0  0  0  0  0  0  0
   -5.2500    1.2990    0.0000 O   0  0  0  0  0  0  0  0  0  0  0  0
   -6.0000    2.5981    0.0000 C   0  0  0  0  0  0  0  0  0  0  0  0
   -5.2500    3.8971    0.0000 C   0  0  0  0  0  0  0  0  0  0  0  0
   -6.0000    5.1962    0.0000 C   0  0  0  0  0  0  0  0  0  0  0  0
   -7.5000    5.1962    0.0000 C   0  0  0  0  0  0  0  0  0  0  0  0
   -8.2500    3.8971    0.0000 C   0  0  0  0  0  0  0  0  0  0  0  0
   -7.5000    2.5981    0.0000 C   0  0  0  0  0  0  0  0  0  0  0  0
   -0.7500    1.2990    0.0000 C   0  0  0  0  0  0  0  0  0  0  0  0
    0.7500    1.2990    0.0000 C   0  0  0  0  0  0  0  0  0  0  0  0
  1  2  2  0
  2  3  1  0
  3  4  2  0
  4  5  1  0
  5  6  1  0
  6  7  1  0
  7  8  1  0
  8  9  2  0
  9 10  1  0
 10 11  2  0
 11 12  1  0
 12 13  2  0
  4 14  1  0
 14 15  2  0
 15  1  1  0
 13  8  1  0
M  END
> <N*>
196

> <Welsch List>
No

> <False Positives (Rishton)>
2%

> <False Positives (Hann)>
0%

> <H>
2.07

> <Information>
1.25

> <KL Divergence>
2.32

> <Neural Network Score (average)>
0.34

> <GPCR>
31%

> <Enzyme>
8%

> <Kinase>
0%

> <Proteinase>
4%

> <Nuclear Receptor>
16%

> <Catalytic Receptor>
0%

> <Ion Channel>
2%

> <Transporter>
0%

> <Protein>
0%

> <Unidentified Target>
39%

> <Murcko (InChI Code)>
InChI=1S/C14H14O/c1-3-7-13(8-4-1)11-12-15-14-9-5-2-6-10-14/h1-10H,11-12H2

$$$$

     RDKit          2D

  6  6  0  0  0  0  0  0  0  0999 V2000
    1.5000    0.0000    0.0000 C   0  0  0  0  0  0  0  0  0  0  0  0
    0.7500   -1.2990    0.0000 C   0  0  0  0  0  0  0  0  0  0  0  0
   -0.7500   -1.2990    0.0000 C   0  0  0  0  0  0  0  0  0  0  0  0
   -1.5000    0.0000    0.0000 C   0  0  0  0  0  0  0  0  0  0  0  0
   -0.7500    1.2990    0.0000 C   0  0  0  0  0  0  0  0  0  0  0  0
    0.7500    1.2990    0.0000 C   0  0  0  0  0  0  0  0  0  0  0  0
  1  2  2  0
  2  3  1  0
  3  4  2  0
  4  5  1  0
  5  6  2  0
  6  1  1  0
M  END
> <N*>
11048

> <Welsch List>
No

> <False Positives (Rishton)>
17%

> <False Positives (Hann)>
1%

> <H>
1.96

> <Information>
1.36

> <KL Divergence>
0.68

> <Neural Network Score (average)>
0.23

> <GPCR>
17%

> <Enzyme>
52%

> <Kinase>
1%

> <Proteinase>
22%

> <Nuclear Receptor>
2%

> <Catalytic Receptor>
0%

> <Ion Channel>
3%

> <Transporter>
2%

> <Protein>
1%

> <Unidentified Target>
0%

> <Murcko (InChI Code)>
InChI=1S/C6H6/c1-2-4-6-5-3-1/h1-6H

$$$$

     RDKit          2D

 14 15  0  0  0  0  0  0  0  0999 V2000
    1.5000    0.0000    0.0000 C   0  0  0  0  0  0  0  0  0  0  0  0
    0.7500   -1.2990    0.0000 C   0  0  0  0  0  0  0  0  0  0  0  0
   -0.7500   -1.2990    0.0000 C   0  0  0  0  0  0  0  0  0  0  0  0
   -1.5000    0.0000    0.0000 C   0  0  0  0  0  0  0  0  0  0  0  0
   -3.0000    0.0000    0.0000 C   0  0  0  0  0  0  0  0  0  0  0  0
   -3.7500    1.2990    0.0000 C   0  0  0  0  0  0  0  0  0  0  0  0
   -5.2500    1.2990    0.0000 C   0  0  0  0  0  0  0  0  0  0  0  0
   -6.0000    2.5981    0.0000 C   0  0  0  0  0  0  0  0  0  0  0  0
   -7.5000    2.5981    0.0000 C   0  0  0  0  0  0  0  0  0  0  0  0
   -8.2500    1.2990    0.0000 C   0  0  0  0  0  0  0  0  0  0  0  0
   -7.5000    0.0000    0.0000 C   0  0  0  0  0  0  0  0  0  0  0  0
   -6.0000    0.0000    0.0000 C   0  0  0  0  0  0  0  0  0  0  0  0
   -0.7500    1.2990    0.0000 C   0  0  0  0  0  0  0  0  0  0  0  0
    0.7500    1.2990    0.0000 C   0  0  0  0  0  0  0  0  0  0  0  0
  1  2  2  0
  2  3  1  0
  3  4  2  0
  4  5  1  0
  5  6  1  0
  6  7  1  0
  7  8  2  0
  8  9  1  0
  9 10  2  0
 10 11  1  0
 11 12  2  0
  4 13  1  0
 13 14  2  0
 14  1  1  0
 12  7  1  0
M  END
> <N*>
160

> <Welsch List>
No

> <False Positives (Rishton)>
3%

> <False Positives (Hann)>
0%

> <H>
1.93

> <Information>
1.39

> <KL Divergence>
1.64

> <Neural Network Score (average)>
0.29

> <GPCR>
24%

> <Enzyme>
7%

> <Kinase>
1%

> <Proteinase>
7%

> <Nuclear Receptor>
54%

> <Catalytic Receptor>
0%

> <Ion Channel>
1%

> <Transporter>
5%

> <Protein>
1%

> <Unidentified Target>
0%

> <Murcko (InChI Code)>
InChI=1S/C14H14/c1-3-7-13(8-4-1)11-12-14-9-5-2-6-10-14/h1-10H,11-12H2

$$$$

     RDKit          2D

 12 13  0  0  0  0  0  0  0  0999 V2000
    1.5000    0.0000    0.0000 C   0  0  0  0  0  0  0  0  0  0  0  0
    0.7500   -1.2990    0.0000 C   0  0  0  0  0  0  0  0  0  0  0  0
   -0.7500   -1.2990    0.0000 C   0  0  0  0  0  0  0  0  0  0  0  0
   -1.5000    0.0000    0.0000 C   0  0  0  0  0  0  0  0  0  0  0  0
   -3.0000    0.0000    0.0000 C   0  0  0  0  0  0  0  0  0  0  0  0
   -3.7500    1.2990    0.0000 C   0  0  0  0  0  0  0  0  0  0  0  0
   -5.2500    1.2990    0.0000 C   0  0  0  0  0  0  0  0  0  0  0  0
   -6.0000    0.0000    0.0000 N   0  0  0  0  0  0  0  0  0  0  0  0
   -5.2500   -1.2990    0.0000 C   0  0  0  0  0  0  0  0  0  0  0  0
   -3.7500   -1.2990    0.0000 C   0  0  0  0  0  0  0  0  0  0  0  0
   -0.7500    1.2990    0.0000 C   0  0  0  0  0  0  0  0  0  0  0  0
    0.7500    1.2990    0.0000 C   0  0  0  0  0  0  0  0  0  0  0  0
  1  2  2  0
  2  3  1  0
  3  4  2  0
  4  5  1  0
  5  6  2  0
  6  7  1  0
  7  8  2  0
  8  9  1  0
  9 10  2  0
  4 11  1  0
 11 12  2  0
 12  1  1  0
 10  5  1  0
M  END
> <N*>
121

> <Welsch List>
No

> <False Positives (Rishton)>
4%

> <False Positives (Hann)>
0%

> <H>
1.82

> <Information>
1.5

> <KL Divergence>
0.43

> <Neural Network Score (average)>
0.34

> <GPCR>
48%

> <Enzyme>
21%

> <Kinase>
5%

> <Proteinase>
24%

> <Nuclear Receptor>
0%

> <Catalytic Receptor>
0%

> <Ion Channel>
0%

> <Transporter>
0%

> <Protein>
2%

> <Unidentified Target>
0%

> <Murcko (InChI Code)>
InChI=1S/C11H9N/c1-2-4-10(5-3-1)11-6-8-12-9-7-11/h1-9H

$$$$

     RDKit          2D

 16 17  0  0  0  0  0  0  0  0999 V2000
   -0.5490   -3.1471    0.0000 O   0  0  0  0  0  0  0  0  0  0  0  0
    0.7500   -3.8971    0.0000 S   0  0  0  0  0  0  0  0  0  0  0  0
    2.0490   -4.6471    0.0000 O   0  0  0  0  0  0  0  0  0  0  0  0
    1.5000   -2.5981    0.0000 N   0  0  0  0  0  0  0  0  0  0  0  0
    0.7500   -1.2990    0.0000 C   0  0  0  0  0  0  0  0  0  0  0  0
    1.5000    0.0000    0.0000 C   0  0  0  0  0  0  0  0  0  0  0  0
    0.7500    1.2990    0.0000 C   0  0  0  0  0  0  0  0  0  0  0  0
   -0.7500    1.2990    0.0000 C   0  0  0  0  0  0  0  0  0  0  0  0
   -1.5000    0.0000    0.0000 C   0  0  0  0  0  0  0  0  0  0  0  0
   -0.7500   -1.2990    0.0000 C   0  0  0  0  0  0  0  0  0  0  0  0
   -0.0000   -5.1962    0.0000 C   0  0  0  0  0  0  0  0  0  0  0  0
   -1.5000   -5.1962    0.0000 C   0  0  0  0  0  0  0  0  0  0  0  0
   -2.2500   -6.4952    0.0000 C   0  0  0  0  0  0  0  0  0  0  0  0
   -1.5000   -7.7942    0.0000 C   0  0  0  0  0  0  0  0  0  0  0  0
   -0.0000   -7.7942    0.0000 C   0  0  0  0  0  0  0  0  0  0  0  0
    0.7500   -6.4952    0.0000 C   0  0  0  0  0  0  0  0  0  0  0  0
  1  2  2  0
  2  3  2  0
  2  4  1  0
  4  5  1  0
  5  6  2  0
  6  7  1  0
  7  8  2  0
  8  9  1  0
  9 10  2  0
  2 11  1  0
 11 12  2  0
 12 13  1  0
 13 14  2  0
 14 15  1  0
 15 16  2  0
 10  5  1  0
 16 11  1  0
M  END
> <N*>
817

> <Welsch List>
No

> <False Positives (Rishton)>
2%

> <False Positives (Hann)>
0%

> <H>
1.8

> <Information>
1.52

> <KL Divergence>
1.24

> <Neural Network Score (average)>
0.05

> <GPCR>
9%

> <Enzyme>
48%

> <Kinase>
0%

> <Proteinase>
16%

> <Nuclear Receptor>
27%

> <Catalytic Receptor>
0%

> <Ion Channel>
0%

> <Transporter>
0%

> <Protein>
0%

> <Unidentified Target>
0%

> <Murcko (InChI Code)>
InChI=1S/C12H11NO2S/c14-16(15,12-9-5-2-6-10-12)13-11-7-3-1-4-8-11/h1-10,13H

$$$$

     RDKit          2D

  9 10  0  0  0  0  0  0  0  0999 V2000
    1.5000    0.0000    0.0000 C   0  0  0  0  0  0  0  0  0  0  0  0
    0.7500   -1.2990    0.0000 C   0  0  0  0  0  0  0  0  0  0  0  0
   -0.7500   -1.2990    0.0000 C   0  0  0  0  0  0  0  0  0  0  0  0
   -1.5000    0.0000    0.0000 C   0  0  0  0  0  0  0  0  0  0  0  0
   -0.7500    1.2990    0.0000 C   0  0  0  0  0  0  0  0  0  0  0  0
    0.7500    1.2990    0.0000 C   0  0  0  0  0  0  0  0  0  0  0  0
   -1.7537    2.4138    0.0000 C   0  0  0  0  0  0  0  0  0  0  0  0
   -3.1240    1.8037    0.0000 C   0  0  0  0  0  0  0  0  0  0  0  0
   -2.9672    0.3119    0.0000 N   0  0  0  0  0  0  0  0  0  0  0  0
  1  2  2  0
  2  3  1  0
  3  4  2  0
  4  5  1  0
  5  6  2  0
  5  7  1  0
  7  8  1  0
  8  9  1  0
  6  1  1  0
  9  4  1  0
M  END
> <N*>
143

> <Welsch List>
Yes

> <False Positives (Rishton)>
20%

> <False Positives (Hann)>
1%

> <H>
1.75

> <Information>
1.57

> <KL Divergence>
0.58

> <Neural Network Score (average)>
0.47

> <GPCR>
40%

> <Enzyme>
33%

> <Kinase>
0%

> <Proteinase>
22%

> <Nuclear Receptor>
0%

> <Catalytic Receptor>
0%

> <Ion Channel>
0%

> <Transporter>
5%

> <Protein>
0%

> <Unidentified Target>
0%

> <Murcko (InChI Code)>
InChI=1S/C8H9N/c1-2-4-8-7(3-1)5-6-9-8/h1-4,9H,5-6H2

$$$$

     RDKit          2D

 16 17  0  0  0  0  0  0  0  0999 V2000
    1.5000    0.0000    0.0000 C   0  0  0  0  0  0  0  0  0  0  0  0
    0.7500   -1.2990    0.0000 C   0  0  0  0  0  0  0  0  0  0  0  0
   -0.7500   -1.2990    0.0000 C   0  0  0  0  0  0  0  0  0  0  0  0
   -1.5000    0.0000    0.0000 C   0  0  0  0  0  0  0  0  0  0  0  0
   -3.0000    0.0000    0.0000 C   0  0  0  0  0  0  0  0  0  0  0  0
   -3.7500    1.2990    0.0000 C   0  0  0  0  0  0  0  0  0  0  0  0
   -5.2500    1.2990    0.0000 C   0  0  0  0  0  0  0  0  0  0  0  0
   -6.0000    2.5981    0.0000 C   0  0  0  0  0  0  0  0  0  0  0  0
   -7.5000    2.5981    0.0000 C   0  0  0  0  0  0  0  0  0  0  0  0
   -8.2500    3.8971    0.0000 C   0  0  0  0  0  0  0  0  0  0  0  0
   -9.7500    3.8971    0.0000 C   0  0  0  0  0  0  0  0  0  0  0  0
  -10.5000    2.5981    0.0000 C   0  0  0  0  0  0  0  0  0  0  0  0
   -9.7500    1.2990    0.0000 C   0  0  0  0  0  0  0  0  0  0  0  0
   -8.2500    1.2990    0.0000 C   0  0  0  0  0  0  0  0  0  0  0  0
   -0.7500    1.2990    0.0000 C   0  0  0  0  0  0  0  0  0  0  0  0
    0.7500    1.2990    0.0000 C   0  0  0  0  0  0  0  0  0  0  0  0
  1  2  2  0
  2  3  1  0
  3  4  2  0
  4  5  1  0
  5  6  1  0
  6  7  1  0
  7  8  1  0
  8  9  1  0
  9 10  2  0
 10 11  1  0
 11 12  2  0
 12 13  1  0
 13 14  2  0
  4 15  1  0
 15 16  2  0
 16  1  1  0
 14  9  1  0
M  END
> <N*>
135

> <Welsch List>
No

> <False Positives (Rishton)>
1%

> <False Positives (Hann)>
0%

> <H>
1.74

> <Information>
1.58

> <KL Divergence>
1.48

> <Neural Network Score (average)>
0.4

> <GPCR>
10%

> <Enzyme>
46%

> <Kinase>
0%

> <Proteinase>
1%

> <Nuclear Receptor>
37%

> <Catalytic Receptor>
5%

> <Ion Channel>
0%

> <Transporter>
0%

> <Protein>
1%

> <Unidentified Target>
0%

> <Murcko (InChI Code)>
InChI=1S/C16H18/c1-3-9-15(10-4-1)13-7-8-14-16-11-5-2-6-12-16/h1-6,9-12H,7-8,13-14H2

$$$$

     RDKit          2D

 14 15  0  0  0  0  0  0  0  0999 V2000
    3.0000   -2.5981    0.0000 O   0  0  0  0  0  0  0  0  0  0  0  0
    1.5000   -2.5981    0.0000 C   0  0  0  0  0  0  0  0  0  0  0  0
    0.7500   -1.2990    0.0000 C   0  0  0  0  0  0  0  0  0  0  0  0
    1.5000    0.0000    0.0000 C   0  0  0  0  0  0  0  0  0  0  0  0
    0.7500    1.2990    0.0000 C   0  0  0  0  0  0  0  0  0  0  0  0
   -0.7500    1.2990    0.0000 C   0  0  0  0  0  0  0  0  0  0  0  0
   -1.5000    0.0000    0.0000 C   0  0  0  0  0  0  0  0  0  0  0  0
   -0.7500   -1.2990    0.0000 C   0  0  0  0  0  0  0  0  0  0  0  0
    0.7500   -3.8971    0.0000 C   0  0  0  0  0  0  0  0  0  0  0  0
   -0.7500   -3.8971    0.0000 C   0  0  0  0  0  0  0  0  0  0  0  0
   -1.5000   -5.1962    0.0000 C   0  0  0  0  0  0  0  0  0  0  0  0
   -0.7500   -6.4952    0.0000 C   0  0  0  0  0  0  0  0  0  0  0  0
    0.7500   -6.4952    0.0000 C   0  0  0  0  0  0  0  0  0  0  0  0
    1.5000   -5.1962    0.0000 C   0  0  0  0  0  0  0  0  0  0  0  0
  1  2  2  0
  2  3  1  0
  3  4  2  0
  4  5  1  0
  5  6  2  0
  6  7  1  0
  7  8  2  0
  2  9  1  0
  9 10  2  0
 10 11  1  0
 11 12  2  0
 12 13  1  0
 13 14  2  0
  8  3  1  0
 14  9  1  0
M  END
> <N*>
115

> <Welsch List>
No

> <False Positives (Rishton)>
4%

> <False Positives (Hann)>
2%

> <H>
1.71

> <Information>
1.61

> <KL Divergence>
1.06

> <Neural Network Score (average)>
0.16

> <GPCR>
7%

> <Enzyme>
61%

> <Kinase>
0%

> <Proteinase>
22%

> <Nuclear Receptor>
2%

> <Catalytic Receptor>
0%

> <Ion Channel>
1%

> <Transporter>
3%

> <Protein>
4%

> <Unidentified Target>
0%

> <Murcko (InChI Code)>
InChI=1S/C13H10O/c14-13(11-7-3-1-4-8-11)12-9-5-2-6-10-12/h1-10H

$$$$

     RDKit          2D

  9 10  0  0  0  0  0  0  0  0999 V2000
   -0.0000   -3.6073    0.0000 C   0  0  0  0  0  0  0  0  0  0  0  0
    1.2135   -2.7256    0.0000 N   0  0  0  0  0  0  0  0  0  0  0  0
    0.7500   -1.2990    0.0000 C   0  0  0  0  0  0  0  0  0  0  0  0
    1.5000    0.0000    0.0000 C   0  0  0  0  0  0  0  0  0  0  0  0
    0.7500    1.2990    0.0000 C   0  0  0  0  0  0  0  0  0  0  0  0
   -0.7500    1.2990    0.0000 C   0  0  0  0  0  0  0  0  0  0  0  0
   -1.5000    0.0000    0.0000 C   0  0  0  0  0  0  0  0  0  0  0  0
   -0.7500   -1.2990    0.0000 C   0  0  0  0  0  0  0  0  0  0  0  0
   -1.2135   -2.7256    0.0000 N   0  0  0  0  0  0  0  0  0  0  0  0
  1  2  2  0
  2  3  1  0
  3  4  2  0
  4  5  1  0
  5  6  2  0
  6  7  1  0
  7  8  2  0
  8  9  1  0
  9  1  1  0
  8  3  1  0
M  END
> <N*>
344

> <Welsch List>
No

> <False Positives (Rishton)>
8%

> <False Positives (Hann)>
0%

> <H>
1.7

> <Information>
1.62

> <KL Divergence>
0.81

> <Neural Network Score (average)>
0.39

> <GPCR>
9%

> <Enzyme>
59%

> <Kinase>
21%

> <Proteinase>
8%

> <Nuclear Receptor>
1%

> <Catalytic Receptor>
0%

> <Ion Channel>
1%

> <Transporter>
0%

> <Protein>
0%

> <Unidentified Target>
0%

> <Murcko (InChI Code)>
InChI=1S/C7H6N2/c1-2-4-7-6(3-1)8-5-9-7/h1-5H,(H,8,9)

$$$$

     RDKit          2D

 16 18  0  0  0  0  0  0  0  0999 V2000
   -3.0000   -7.7942    0.0000 C   0  0  0  0  0  0  0  0  0  0  0  0
   -3.7500   -6.4952    0.0000 C   0  0  0  0  0  0  0  0  0  0  0  0
   -3.0000   -5.1962    0.0000 C   0  0  0  0  0  0  0  0  0  0  0  0
   -1.5000   -5.1962    0.0000 C   0  0  0  0  0  0  0  0  0  0  0  0
   -0.7500   -3.8971    0.0000 C   0  0  0  0  0  0  0  0  0  0  0  0
    0.7500   -3.8971    0.0000 C   0  0  0  0  0  0  0  0  0  0  0  0
    1.5000   -2.5981    0.0000 C   0  0  0  0  0  0  0  0  0  0  0  0
    0.7500   -1.2990    0.0000 C   0  0  0  0  0  0  0  0  0  0  0  0
    1.5000    0.0000    0.0000 C   0  0  0  0  0  0  0  0  0  0  0  0
    0.7500    1.2990    0.0000 C   0  0  0  0  0  0  0  0  0  0  0  0
   -0.7500    1.2990    0.0000 C   0  0  0  0  0  0  0  0  0  0  0  0
   -1.5000    0.0000    0.0000 C   0  0  0  0  0  0  0  0  0  0  0  0
   -0.7500   -1.2990    0.0000 C   0  0  0  0  0  0  0  0  0  0  0  0
   -1.5000   -2.5981    0.0000 C   0  0  0  0  0  0  0  0  0  0  0  0
   -0.7500   -6.4952    0.0000 C   0  0  0  0  0  0  0  0  0  0  0  0
   -1.5000   -7.7942    0.0000 C   0  0  0  0  0  0  0  0  0  0  0  0
  1  2  2  0
  2  3  1  0
  3  4  2  0
  4  5  1  0
  5  6  2  0
  6  7  1  0
  7  8  2  0
  8  9  1  0
  9 10  2  0
 10 11  1  0
 11 12  2  0
 12 13  1  0
 13 14  2  0
  4 15  1  0
 15 16  2  0
 16  1  1  0
 14  5  1  0
 13  8  1  0
M  END
> <N*>
265

> <Welsch List>
Yes

> <False Positives (Rishton)>
3%

> <False Positives (Hann)>
0%

> <H>
1.7

> <Information>
1.62

> <KL Divergence>
1.54

> <Neural Network Score (average)>
0.42

> <GPCR>
30%

> <Enzyme>
15%

> <Kinase>
3%

> <Proteinase>
1%

> <Nuclear Receptor>
50%

> <Catalytic Receptor>
0%

> <Ion Channel>
0%

> <Transporter>
1%

> <Protein>
0%

> <Unidentified Target>
0%

> <Murcko (InChI Code)>
InChI=1S/C16H12/c1-2-6-13(7-3-1)16-11-10-14-8-4-5-9-15(14)12-16/h1-12H

$$$$

     RDKit          2D

 12 13  0  0  0  0  0  0  0  0999 V2000
    1.5000    0.0000    0.0000 C   0  0  0  0  0  0  0  0  0  0  0  0
    0.7500   -1.2990    0.0000 C   0  0  0  0  0  0  0  0  0  0  0  0
   -0.7500   -1.2990    0.0000 C   0  0  0  0  0  0  0  0  0  0  0  0
   -1.5000    0.0000    0.0000 C   0  0  0  0  0  0  0  0  0  0  0  0
   -3.0000    0.0000    0.0000 C   0  0  0  0  0  0  0  0  0  0  0  0
   -3.7500    1.2990    0.0000 C   0  0  0  0  0  0  0  0  0  0  0  0
   -5.2500    1.2990    0.0000 C   0  0  0  0  0  0  0  0  0  0  0  0
   -6.0000    0.0000    0.0000 N   0  0  0  0  0  0  0  0  0  0  0  0
   -5.2500   -1.2990    0.0000 C   0  0  0  0  0  0  0  0  0  0  0  0
   -3.7500   -1.2990    0.0000 C   0  0  0  0  0  0  0  0  0  0  0  0
   -0.7500    1.2990    0.0000 C   0  0  0  0  0  0  0  0  0  0  0  0
    0.7500    1.2990    0.0000 C   0  0  0  0  0  0  0  0  0  0  0  0
  1  2  2  0
  2  3  1  0
  3  4  2  0
  4  5  1  0
  5  6  1  0
  6  7  2  0
  7  8  1  0
  8  9  1  0
  9 10  2  0
  4 11  1  0
 11 12  2  0
 12  1  1  0
 10  5  1  0
M  END
> <N*>
187

> <Welsch List>
Yes

> <False Positives (Rishton)>
9%

> <False Positives (Hann)>
0%

> <H>
1.68

> <Information>
1.64

> <KL Divergence>
2.73

> <Neural Network Score (average)>
0.24

> <GPCR>
3%

> <Enzyme>
10%

> <Kinase>
4%

> <Proteinase>
0%

> <Nuclear Receptor>
25%

> <Catalytic Receptor>
0%

> <Ion Channel>
58%

> <Transporter>
0%

> <Protein>
1%

> <Unidentified Target>
0%

> <Murcko (InChI Code)>
InChI=1S/C11H11N/c1-2-4-10(5-3-1)11-6-8-12-9-7-11/h1-9,11-12H

$$$$

     RDKit          2D

 17 18  0  0  0  0  0  0  0  0999 V2000
    3.0000   -5.1962    0.0000 O   0  0  0  0  0  0  0  0  0  0  0  0
    1.5000   -5.1962    0.0000 C   0  0  0  0  0  0  0  0  0  0  0  0
    0.7500   -3.8971    0.0000 C   0  0  0  0  0  0  0  0  0  0  0  0
    1.5000   -2.5981    0.0000 C   0  0  0  0  0  0  0  0  0  0  0  0
    0.7500   -1.2990    0.0000 C   0  0  0  0  0  0  0  0  0  0  0  0
    1.5000    0.0000    0.0000 C   0  0  0  0  0  0  0  0  0  0  0  0
    0.7500    1.2990    0.0000 C   0  0  0  0  0  0  0  0  0  0  0  0
   -0.7500    1.2990    0.0000 C   0  0  0  0  0  0  0  0  0  0  0  0
   -1.5000    0.0000    0.0000 C   0  0  0  0  0  0  0  0  0  0  0  0
   -0.7500   -1.2990    0.0000 C   0  0  0  0  0  0  0  0  0  0  0  0
    0.7500   -6.4952    0.0000 N   0  0  0  0  0  0  0  0  0  0  0  0
    1.5000   -7.7942    0.0000 C   0  0  0  0  0  0  0  0  0  0  0  0
    0.7500   -9.0933    0.0000 C   0  0  0  0  0  0  0  0  0  0  0  0
    1.5000  -10.3923    0.0000 C   0  0  0  0  0  0  0  0  0  0  0  0
    3.0000  -10.3923    0.0000 C   0  0  0  0  0  0  0  0  0  0  0  0
    3.7500   -9.0933    0.0000 C   0  0  0  0  0  0  0  0  0  0  0  0
    3.0000   -7.7942    0.0000 C   0  0  0  0  0  0  0  0  0  0  0  0
  1  2  2  0
  2  3  1  0
  3  4  2  0
  4  5  1  0
  5  6  2  0
  6  7  1  0
  7  8  2  0
  8  9  1  0
  9 10  2  0
  2 11  1  0
 11 12  1  0
 12 13  2  0
 13 14  1  0
 14 15  2  0
 15 16  1  0
 16 17  2  0
 10  5  1  0
 17 12  1  0
M  END
> <N*>
186

> <Welsch List>
No

> <False Positives (Rishton)>
0%

> <False Positives (Hann)>
2%

> <H>
1.68

> <Information>
1.64

> <KL Divergence>
1.37

> <Neural Network Score (average)>
0.04

> <GPCR>
5%

> <Enzyme>
36%

> <Kinase>
0%

> <Proteinase>
49%

> <Nuclear Receptor>
1%

> <Catalytic Receptor>
1%

> <Ion Channel>
8%

> <Transporter>
0%

> <Protein>
0%

> <Unidentified Target>
1%

> <Murcko (InChI Code)>
InChI=1S/C15H13NO/c17-15(16-14-9-5-2-6-10-14)12-11-13-7-3-1-4-8-13/h1-12H,(H,16,17)/b12-11+

$$$$

     RDKit          2D

  9 10  0  0  0  0  0  0  0  0999 V2000
    1.5000    0.0000    0.0000 C   0  0  0  0  0  0  0  0  0  0  0  0
    0.7500   -1.2990    0.0000 C   0  0  0  0  0  0  0  0  0  0  0  0
   -0.7500   -1.2990    0.0000 C   0  0  0  0  0  0  0  0  0  0  0  0
   -1.5000    0.0000    0.0000 C   0  0  0  0  0  0  0  0  0  0  0  0
   -0.7500    1.2990    0.0000 C   0  0  0  0  0  0  0  0  0  0  0  0
    0.7500    1.2990    0.0000 C   0  0  0  0  0  0  0  0  0  0  0  0
   -1.7537    2.4138    0.0000 C   0  0  0  0  0  0  0  0  0  0  0  0
   -3.1240    1.8037    0.0000 C   0  0  0  0  0  0  0  0  0  0  0  0
   -2.9672    0.3119    0.0000 C   0  0  0  0  0  0  0  0  0  0  0  0
  1  2  2  0
  2  3  1  0
  3  4  2  0
  4  5  1  0
  5  6  2  0
  5  7  1  0
  7  8  1  0
  8  9  1  0
  6  1  1  0
  9  4  1  0
M  END
> <N*>
247

> <Welsch List>
No

> <False Positives (Rishton)>
5%

> <False Positives (Hann)>
2%

> <H>
1.62

> <Information>
1.7

> <KL Divergence>
0.85

> <Neural Network Score (average)>
0.55

> <GPCR>
18%

> <Enzyme>
64%

> <Kinase>
3%

> <Proteinase>
5%

> <Nuclear Receptor>
9%

> <Catalytic Receptor>
0%

> <Ion Channel>
0%

> <Transporter>
1%

> <Protein>
0%

> <Unidentified Target>
0%

> <Murcko (InChI Code)>
InChI=1S/C9H10/c1-2-5-9-7-3-6-8(9)4-1/h1-2,4-5H,3,6-7H2

$$$$

     RDKit          2D

  5  5  0  0  0  0  0  0  0  0999 V2000
    1.2760    0.0000    0.0000 C   0  0  0  0  0  0  0  0  0  0  0  0
    0.3943    1.2135    0.0000 C   0  0  0  0  0  0  0  0  0  0  0  0
   -1.0323    0.7500    0.0000 C   0  0  0  0  0  0  0  0  0  0  0  0
   -1.0323   -0.7500    0.0000 C   0  0  0  0  0  0  0  0  0  0  0  0
    0.3943   -1.2135    0.0000 C   0  0  0  0  0  0  0  0  0  0  0  0
  1  2  1  0
  2  3  1  0
  3  4  1  0
  4  5  1  0
  5  1  1  0
M  END
> <N*>
118

> <Welsch List>
No

> <False Positives (Rishton)>
25%

> <False Positives (Hann)>
0%

> <H>
1.59

> <Information>
1.73

> <KL Divergence>
0.82

> <Neural Network Score (average)>
0.12

> <GPCR>
25%

> <Enzyme>
46%

> <Kinase>
0%

> <Proteinase>
28%

> <Nuclear Receptor>
0%

> <Catalytic Receptor>
0%

> <Ion Channel>
1%

> <Transporter>
0%

> <Protein>
0%

> <Unidentified Target>
0%

> <Murcko (InChI Code)>
InChI=1S/C5H10/c1-2-4-5-3-1/h1-5H2

$$$$

     RDKit          2D

  6  6  0  0  0  0  0  0  0  0999 V2000
    1.5000    0.0000    0.0000 C   0  0  0  0  0  0  0  0  0  0  0  0
    0.7500   -1.2990    0.0000 C   0  0  0  0  0  0  0  0  0  0  0  0
   -0.7500   -1.2990    0.0000 C   0  0  0  0  0  0  0  0  0  0  0  0
   -1.5000    0.0000    0.0000 C   0  0  0  0  0  0  0  0  0  0  0  0
   -0.7500    1.2990    0.0000 C   0  0  0  0  0  0  0  0  0  0  0  0
    0.7500    1.2990    0.0000 C   0  0  0  0  0  0  0  0  0  0  0  0
  1  2  1  0
  2  3  1  0
  3  4  1  0
  4  5  1  0
  5  6  1  0
  6  1  1  0
M  END
> <N*>
277

> <Welsch List>
No

> <False Positives (Rishton)>
45%

> <False Positives (Hann)>
0%

> <H>
1.54

> <Information>
1.78

> <KL Divergence>
1.17

> <Neural Network Score (average)>
0.05

> <GPCR>
9%

> <Enzyme>
53%

> <Kinase>
0%

> <Proteinase>
35%

> <Nuclear Receptor>
1%

> <Catalytic Receptor>
0%

> <Ion Channel>
0%

> <Transporter>
0%

> <Protein>
1%

> <Unidentified Target>
1%

> <Murcko (InChI Code)>
InChI=1S/C6H12/c1-2-4-6-5-3-1/h1-6H2

$$$$

     RDKit          2D

 13 15  0  0  0  0  0  0  0  0999 V2000
    1.5000    0.0000    0.0000 C   0  0  0  0  0  0  0  0  0  0  0  0
    0.7500   -1.2990    0.0000 C   0  0  0  0  0  0  0  0  0  0  0  0
   -0.7500   -1.2990    0.0000 C   0  0  0  0  0  0  0  0  0  0  0  0
   -1.5000    0.0000    0.0000 C   0  0  0  0  0  0  0  0  0  0  0  0
   -0.7500    1.2990    0.0000 C   0  0  0  0  0  0  0  0  0  0  0  0
    0.7500    1.2990    0.0000 C   0  0  0  0  0  0  0  0  0  0  0  0
   -1.7537    2.4138    0.0000 C   0  0  0  0  0  0  0  0  0  0  0  0
   -3.1240    1.8037    0.0000 C   0  0  0  0  0  0  0  0  0  0  0  0
   -4.4943    2.4138    0.0000 C   0  0  0  0  0  0  0  0  0  0  0  0
   -5.7079    1.5321    0.0000 C   0  0  0  0  0  0  0  0  0  0  0  0
   -5.5511    0.0403    0.0000 C   0  0  0  0  0  0  0  0  0  0  0  0
   -4.1807   -0.5698    0.0000 C   0  0  0  0  0  0  0  0  0  0  0  0
   -2.9672    0.3119    0.0000 C   0  0  0  0  0  0  0  0  0  0  0  0
  1  2  2  0
  2  3  1  0
  3  4  2  0
  4  5  1  0
  5  6  2  0
  5  7  1  0
  7  8  1  0
  8  9  2  0
  9 10  1  0
 10 11  2  0
 11 12  1  0
 12 13  2  0
  6  1  1  0
 13  8  1  0
 13  4  1  0
M  END
> <N*>
172

> <Welsch List>
Yes

> <False Positives (Rishton)>
0%

> <False Positives (Hann)>
0%

> <H>
1.53

> <Information>
1.79

> <KL Divergence>
0.69

> <Neural Network Score (average)>
0.15

> <GPCR>
46%

> <Enzyme>
7%

> <Kinase>
44%

> <Proteinase>
2%

> <Nuclear Receptor>
0%

> <Catalytic Receptor>
0%

> <Ion Channel>
1%

> <Transporter>
0%

> <Protein>
1%

> <Unidentified Target>
0%

> <Murcko (InChI Code)>
InChI=1S/C13H10/c1-3-7-12-10(5-1)9-11-6-2-4-8-13(11)12/h1-8H,9H2

$$$$

     RDKit          2D

 14 15  0  0  0  0  0  0  0  0999 V2000
    0.7500   -3.8971    0.0000 C   0  0  0  0  0  0  0  0  0  0  0  0
    1.5000   -2.5981    0.0000 C   0  0  0  0  0  0  0  0  0  0  0  0
    0.7500   -1.2990    0.0000 C   0  0  0  0  0  0  0  0  0  0  0  0
    1.5000    0.0000    0.0000 C   0  0  0  0  0  0  0  0  0  0  0  0
    0.7500    1.2990    0.0000 C   0  0  0  0  0  0  0  0  0  0  0  0
   -0.7500    1.2990    0.0000 C   0  0  0  0  0  0  0  0  0  0  0  0
   -1.5000    0.0000    0.0000 C   0  0  0  0  0  0  0  0  0  0  0  0
   -0.7500   -1.2990    0.0000 C   0  0  0  0  0  0  0  0  0  0  0  0
    1.5000   -5.1962    0.0000 C   0  0  0  0  0  0  0  0  0  0  0  0
    0.7500   -6.4952    0.0000 C   0  0  0  0  0  0  0  0  0  0  0  0
    1.5000   -7.7942    0.0000 C   0  0  0  0  0  0  0  0  0  0  0  0
    3.0000   -7.7942    0.0000 C   0  0  0  0  0  0  0  0  0  0  0  0
    3.7500   -6.4952    0.0000 C   0  0  0  0  0  0  0  0  0  0  0  0
    3.0000   -5.1962    0.0000 C   0  0  0  0  0  0  0  0  0  0  0  0
  1  2  2  0
  2  3  1  0
  3  4  2  0
  4  5  1  0
  5  6  2  0
  6  7  1  0
  7  8  2  0
  1  9  1  0
  9 10  2  0
 10 11  1  0
 11 12  2  0
 12 13  1  0
 13 14  2  0
  8  3  1  0
 14  9  1  0
M  END
> <N*>
232

> <Welsch List>
No

> <False Positives (Rishton)>
1%

> <False Positives (Hann)>
2%

> <H>
1.52

> <Information>
1.8

> <KL Divergence>
1.53

> <Neural Network Score (average)>
0.65

> <GPCR>
1%

> <Enzyme>
68%

> <Kinase>
1%

> <Proteinase>
2%

> <Nuclear Receptor>
16%

> <Catalytic Receptor>
0%

> <Ion Channel>
1%

> <Transporter>
0%

> <Protein>
10%

> <Unidentified Target>
0%

> <Murcko (InChI Code)>
InChI=1S/C14H12/c1-3-7-13(8-4-1)11-12-14-9-5-2-6-10-14/h1-12H/b12-11+

$$$$

     RDKit          2D

 13 14  0  0  0  0  0  0  0  0999 V2000
    1.5000    0.0000    0.0000 C   0  0  0  0  0  0  0  0  0  0  0  0
    0.7500   -1.2990    0.0000 C   0  0  0  0  0  0  0  0  0  0  0  0
   -0.7500   -1.2990    0.0000 C   0  0  0  0  0  0  0  0  0  0  0  0
   -1.5000    0.0000    0.0000 C   0  0  0  0  0  0  0  0  0  0  0  0
   -3.0000    0.0000    0.0000 N   0  0  0  0  0  0  0  0  0  0  0  0
   -3.7500    1.2990    0.0000 C   0  0  0  0  0  0  0  0  0  0  0  0
   -3.0000    2.5981    0.0000 N   0  0  0  0  0  0  0  0  0  0  0  0
   -3.7500    3.8971    0.0000 C   0  0  0  0  0  0  0  0  0  0  0  0
   -5.2500    3.8971    0.0000 C   0  0  0  0  0  0  0  0  0  0  0  0
   -6.0000    2.5981    0.0000 C   0  0  0  0  0  0  0  0  0  0  0  0
   -5.2500    1.2990    0.0000 N   0  0  0  0  0  0  0  0  0  0  0  0
   -0.7500    1.2990    0.0000 C   0  0  0  0  0  0  0  0  0  0  0  0
    0.7500    1.2990    0.0000 C   0  0  0  0  0  0  0  0  0  0  0  0
  1  2  2  0
  2  3  1  0
  3  4  2  0
  4  5  1  0
  5  6  1  0
  6  7  2  0
  7  8  1  0
  8  9  2  0
  9 10  1  0
 10 11  2  0
  4 12  1  0
 12 13  2  0
 13  1  1  0
 11  6  1  0
M  END
> <N*>
426

> <Welsch List>
No

> <False Positives (Rishton)>
0%

> <False Positives (Hann)>
0%

> <H>
1.51

> <Information>
1.81

> <KL Divergence>
1.1

> <Neural Network Score (average)>
0.17

> <GPCR>
13%

> <Enzyme>
24%

> <Kinase>
59%

> <Proteinase>
0%

> <Nuclear Receptor>
0%

> <Catalytic Receptor>
4%

> <Ion Channel>
0%

> <Transporter>
0%

> <Protein>
0%

> <Unidentified Target>
0%

> <Murcko (InChI Code)>
InChI=1S/C10H9N3/c1-2-5-9(6-3-1)13-10-11-7-4-8-12-10/h1-8H,(H,11,12,13)

$$$$

     RDKit          2D

  9 10  0  0  0  0  0  0  0  0999 V2000
   -0.0000   -3.6073    0.0000 C   0  0  0  0  0  0  0  0  0  0  0  0
    1.2135   -2.7256    0.0000 C   0  0  0  0  0  0  0  0  0  0  0  0
    0.7500   -1.2990    0.0000 C   0  0  0  0  0  0  0  0  0  0  0  0
    1.5000    0.0000    0.0000 C   0  0  0  0  0  0  0  0  0  0  0  0
    0.7500    1.2990    0.0000 C   0  0  0  0  0  0  0  0  0  0  0  0
   -0.7500    1.2990    0.0000 C   0  0  0  0  0  0  0  0  0  0  0  0
   -1.5000    0.0000    0.0000 C   0  0  0  0  0  0  0  0  0  0  0  0
   -0.7500   -1.2990    0.0000 C   0  0  0  0  0  0  0  0  0  0  0  0
   -1.2135   -2.7256    0.0000 N   0  0  0  0  0  0  0  0  0  0  0  0
  1  2  2  0
  2  3  1  0
  3  4  2  0
  4  5  1  0
  5  6  2  0
  6  7  1  0
  7  8  2  0
  8  9  1  0
  9  1  1  0
  8  3  1  0
M  END
> <N*>
1907

> <Welsch List>
Yes

> <False Positives (Rishton)>
6%

> <False Positives (Hann)>
0%

> <H>
1.49

> <Information>
1.83

> <KL Divergence>
0.54

> <Neural Network Score (average)>
0.34

> <GPCR>
69%

> <Enzyme>
11%

> <Kinase>
0%

> <Proteinase>
13%

> <Nuclear Receptor>
0%

> <Catalytic Receptor>
0%

> <Ion Channel>
2%

> <Transporter>
5%

> <Protein>
0%

> <Unidentified Target>
0%

> <Murcko (InChI Code)>
InChI=1S/C8H7N/c1-2-4-8-7(3-1)5-6-9-8/h1-6,9H

$$$$

     RDKit          2D

 17 19  0  0  0  0  0  0  0  0999 V2000
   -3.0000   -2.5981    0.0000 O   0  0  0  0  0  0  0  0  0  0  0  0
   -1.5000   -2.5981    0.0000 C   0  0  0  0  0  0  0  0  0  0  0  0
   -0.7500   -3.8971    0.0000 C   0  0  0  0  0  0  0  0  0  0  0  0
    0.7500   -3.8971    0.0000 C   0  0  0  0  0  0  0  0  0  0  0  0
    1.5000   -5.1962    0.0000 C   0  0  0  0  0  0  0  0  0  0  0  0
    0.7500   -6.4952    0.0000 C   0  0  0  0  0  0  0  0  0  0  0  0
    1.5000   -7.7942    0.0000 C   0  0  0  0  0  0  0  0  0  0  0  0
    3.0000   -7.7942    0.0000 C   0  0  0  0  0  0  0  0  0  0  0  0
    3.7500   -6.4952    0.0000 C   0  0  0  0  0  0  0  0  0  0  0  0
    3.0000   -5.1962    0.0000 C   0  0  0  0  0  0  0  0  0  0  0  0
    1.5000   -2.5981    0.0000 O   0  0  0  0  0  0  0  0  0  0  0  0
    0.7500   -1.2990    0.0000 C   0  0  0  0  0  0  0  0  0  0  0  0
    1.5000    0.0000    0.0000 C   0  0  0  0  0  0  0  0  0  0  0  0
    0.7500    1.2990    0.0000 C   0  0  0  0  0  0  0  0  0  0  0  0
   -0.7500    1.2990    0.0000 C   0  0  0  0  0  0  0  0  0  0  0  0
   -1.5000    0.0000    0.0000 C   0  0  0  0  0  0  0  0  0  0  0  0
   -0.7500   -1.2990    0.0000 C   0  0  0  0  0  0  0  0  0  0  0  0
  1  2  2  0
  2  3  1  0
  3  4  2  0
  4  5  1  0
  5  6  2  0
  6  7  1  0
  7  8  2  0
  8  9  1  0
  9 10  2  0
  4 11  1  0
 11 12  1  0
 12 13  2  0
 13 14  1  0
 14 15  2  0
 15 16  1  0
 16 17  2  0
 17  2  1  0
 10  5  1  0
 17 12  1  0
M  END
> <N*>
505

> <Welsch List>
Yes

> <False Positives (Rishton)>
16%

> <False Positives (Hann)>
0%

> <H>
1.48

> <Information>
1.84

> <KL Divergence>
1.35

> <Neural Network Score (average)>
0.22

> <GPCR>
4%

> <Enzyme>
75%

> <Kinase>
3%

> <Proteinase>
1%

> <Nuclear Receptor>
5%

> <Catalytic Receptor>
3%

> <Ion Channel>
0%

> <Transporter>
0%

> <Protein>
4%

> <Unidentified Target>
5%

> <Murcko (InChI Code)>
InChI=1S/C15H10O2/c16-13-10-15(11-6-2-1-3-7-11)17-14-9-5-4-8-12(13)14/h1-10H

$$$$

     RDKit          2D

 13 14  0  0  0  0  0  0  0  0999 V2000
    1.5000    0.0000    0.0000 C   0  0  0  0  0  0  0  0  0  0  0  0
    0.7500   -1.2990    0.0000 C   0  0  0  0  0  0  0  0  0  0  0  0
   -0.7500   -1.2990    0.0000 C   0  0  0  0  0  0  0  0  0  0  0  0
   -1.5000    0.0000    0.0000 C   0  0  0  0  0  0  0  0  0  0  0  0
   -3.0000    0.0000    0.0000 C   0  0  0  0  0  0  0  0  0  0  0  0
   -3.7500    1.2990    0.0000 C   0  0  0  0  0  0  0  0  0  0  0  0
   -3.0000    2.5981    0.0000 C   0  0  0  0  0  0  0  0  0  0  0  0
   -3.7500    3.8971    0.0000 C   0  0  0  0  0  0  0  0  0  0  0  0
   -5.2500    3.8971    0.0000 C   0  0  0  0  0  0  0  0  0  0  0  0
   -6.0000    2.5981    0.0000 C   0  0  0  0  0  0  0  0  0  0  0  0
   -5.2500    1.2990    0.0000 C   0  0  0  0  0  0  0  0  0  0  0  0
   -0.7500    1.2990    0.0000 C   0  0  0  0  0  0  0  0  0  0  0  0
    0.7500    1.2990    0.0000 C   0  0  0  0  0  0  0  0  0  0  0  0
  1  2  2  0
  2  3  1  0
  3  4  2  0
  4  5  1  0
  5  6  1  0
  6  7  1  0
  7  8  1  0
  8  9  1  0
  9 10  1  0
 10 11  1  0
  4 12  1  0
 12 13  2  0
 13  1  1  0
 11  6  1  0
M  END
> <N*>
215

> <Welsch List>
No

> <False Positives (Rishton)>
0%

> <False Positives (Hann)>
0%

> <H>
1.46

> <Information>
1.86

> <KL Divergence>
1.72

> <Neural Network Score (average)>
0.5

> <GPCR>
42%

> <Enzyme>
10%

> <Kinase>
0%

> <Proteinase>
0%

> <Nuclear Receptor>
0%

> <Catalytic Receptor>
0%

> <Ion Channel>
0%

> <Transporter>
47%

> <Protein>
0%

> <Unidentified Target>
1%

> <Murcko (InChI Code)>
InChI=1S/C13H18/c1-3-7-12(8-4-1)11-13-9-5-2-6-10-13/h1,3-4,7-8,13H,2,5-6,9-11H2

$$$$

     RDKit          2D

 11 12  0  0  0  0  0  0  0  0999 V2000
   -1.5000   -5.1962    0.0000 O   0  0  0  0  0  0  0  0  0  0  0  0
   -0.7500   -3.8971    0.0000 C   0  0  0  0  0  0  0  0  0  0  0  0
    0.7500   -3.8971    0.0000 C   0  0  0  0  0  0  0  0  0  0  0  0
    1.5000   -2.5981    0.0000 C   0  0  0  0  0  0  0  0  0  0  0  0
    0.7500   -1.2990    0.0000 C   0  0  0  0  0  0  0  0  0  0  0  0
    1.5000    0.0000    0.0000 C   0  0  0  0  0  0  0  0  0  0  0  0
    0.7500    1.2990    0.0000 C   0  0  0  0  0  0  0  0  0  0  0  0
   -0.7500    1.2990    0.0000 C   0  0  0  0  0  0  0  0  0  0  0  0
   -1.5000    0.0000    0.0000 C   0  0  0  0  0  0  0  0  0  0  0  0
   -0.7500   -1.2990    0.0000 C   0  0  0  0  0  0  0  0  0  0  0  0
   -1.5000   -2.5981    0.0000 O   0  0  0  0  0  0  0  0  0  0  0  0
  1  2  2  0
  2  3  1  0
  3  4  2  0
  4  5  1  0
  5  6  2  0
  6  7  1  0
  7  8  2  0
  8  9  1  0
  9 10  2  0
 10 11  1  0
 11  2  1  0
 10  5  1  0
M  END
> <N*>
228

> <Welsch List>
Yes

> <False Positives (Rishton)>
5%

> <False Positives (Hann)>
0%

> <H>
1.46

> <Information>
1.86

> <KL Divergence>
1.06

> <Neural Network Score (average)>
0.25

> <GPCR>
5%

> <Enzyme>
67%

> <Kinase>
19%

> <Proteinase>
6%

> <Nuclear Receptor>
3%

> <Catalytic Receptor>
0%

> <Ion Channel>
0%

> <Transporter>
0%

> <Protein>
0%

> <Unidentified Target>
0%

> <Murcko (InChI Code)>
InChI=1S/C9H6O2/c10-9-6-5-7-3-1-2-4-8(7)11-9/h1-6H

$$$$

     RDKit          2D

  3  3  0  0  0  0  0  0  0  0999 V2000
    0.8660    0.0000    0.0000 C   0  0  0  0  0  0  0  0  0  0  0  0
   -0.4330    0.7500    0.0000 C   0  0  0  0  0  0  0  0  0  0  0  0
   -0.4330   -0.7500    0.0000 C   0  0  0  0  0  0  0  0  0  0  0  0
  1  2  1  0
  2  3  1  0
  3  1  1  0
M  END
> <N*>
193

> <Welsch List>
No

> <False Positives (Rishton)>
18%

> <False Positives (Hann)>
1%

> <H>
1.43

> <Information>
1.89

> <KL Divergence>
1.15

> <Neural Network Score (average)>
0.01

> <GPCR>
46%

> <Enzyme>
2%

> <Kinase>
0%

> <Proteinase>
45%

> <Nuclear Receptor>
0%

> <Catalytic Receptor>
0%

> <Ion Channel>
7%

> <Transporter>
0%

> <Protein>
0%

> <Unidentified Target>
0%

> <Murcko (InChI Code)>
InChI=1S/C3H6/c1-2-3-1/h1-3H2

$$$$

     RDKit          2D

 17 19  0  0  0  0  0  0  0  0999 V2000
    3.0000   -2.5981    0.0000 O   0  0  0  0  0  0  0  0  0  0  0  0
    1.5000   -2.5981    0.0000 C   0  0  0  0  0  0  0  0  0  0  0  0
    0.7500   -1.2990    0.0000 C   0  0  0  0  0  0  0  0  0  0  0  0
    1.5000    0.0000    0.0000 C   0  0  0  0  0  0  0  0  0  0  0  0
    0.7500    1.2990    0.0000 C   0  0  0  0  0  0  0  0  0  0  0  0
   -0.7500    1.2990    0.0000 C   0  0  0  0  0  0  0  0  0  0  0  0
   -1.5000    0.0000    0.0000 C   0  0  0  0  0  0  0  0  0  0  0  0
   -0.7500   -1.2990    0.0000 C   0  0  0  0  0  0  0  0  0  0  0  0
   -1.5000   -2.5981    0.0000 O   0  0  0  0  0  0  0  0  0  0  0  0
   -0.7500   -3.8971    0.0000 C   0  0  0  0  0  0  0  0  0  0  0  0
    0.7500   -3.8971    0.0000 C   0  0  0  0  0  0  0  0  0  0  0  0
    1.5000   -5.1962    0.0000 C   0  0  0  0  0  0  0  0  0  0  0  0
    0.7500   -6.4952    0.0000 C   0  0  0  0  0  0  0  0  0  0  0  0
    1.5000   -7.7942    0.0000 C   0  0  0  0  0  0  0  0  0  0  0  0
    3.0000   -7.7942    0.0000 C   0  0  0  0  0  0  0  0  0  0  0  0
    3.7500   -6.4952    0.0000 C   0  0  0  0  0  0  0  0  0  0  0  0
    3.0000   -5.1962    0.0000 C   0  0  0  0  0  0  0  0  0  0  0  0
  1  2  2  0
  2  3  1  0
  3  4  2  0
  4  5  1  0
  5  6  2  0
  6  7  1  0
  7  8  2  0
  8  9  1  0
  9 10  1  0
 10 11  2  0
 11 12  1  0
 12 13  2  0
 13 14  1  0
 14 15  2  0
 15 16  1  0
 16 17  2  0
 11  2  1  0
 17 12  1  0
  8  3  1  0
M  END
> <N*>
128

> <Welsch List>
Yes

> <False Positives (Rishton)>
13%

> <False Positives (Hann)>
1%

> <H>
1.42

> <Information>
1.9

> <KL Divergence>
2.2

> <Neural Network Score (average)>
0.47

> <GPCR>
0%

> <Enzyme>
43%

> <Kinase>
0%

> <Proteinase>
0%

> <Nuclear Receptor>
48%

> <Catalytic Receptor>
4%

> <Ion Channel>
0%

> <Transporter>
0%

> <Protein>
5%

> <Unidentified Target>
0%

> <Murcko (InChI Code)>
InChI=1S/C15H10O2/c16-15-12-8-4-5-9-14(12)17-10-13(15)11-6-2-1-3-7-11/h1-10H

$$$$

     RDKit          2D

 13 14  0  0  0  0  0  0  0  0999 V2000
    1.5000    0.0000    0.0000 C   0  0  0  0  0  0  0  0  0  0  0  0
    0.7500   -1.2990    0.0000 C   0  0  0  0  0  0  0  0  0  0  0  0
   -0.7500   -1.2990    0.0000 C   0  0  0  0  0  0  0  0  0  0  0  0
   -1.5000    0.0000    0.0000 C   0  0  0  0  0  0  0  0  0  0  0  0
   -3.0000    0.0000    0.0000 N   0  0  0  0  0  0  0  0  0  0  0  0
   -3.7500    1.2990    0.0000 C   0  0  0  0  0  0  0  0  0  0  0  0
   -3.0000    2.5981    0.0000 C   0  0  0  0  0  0  0  0  0  0  0  0
   -3.7500    3.8971    0.0000 C   0  0  0  0  0  0  0  0  0  0  0  0
   -5.2500    3.8971    0.0000 N   0  0  0  0  0  0  0  0  0  0  0  0
   -6.0000    2.5981    0.0000 C   0  0  0  0  0  0  0  0  0  0  0  0
   -5.2500    1.2990    0.0000 N   0  0  0  0  0  0  0  0  0  0  0  0
   -0.7500    1.2990    0.0000 C   0  0  0  0  0  0  0  0  0  0  0  0
    0.7500    1.2990    0.0000 C   0  0  0  0  0  0  0  0  0  0  0  0
  1  2  2  0
  2  3  1  0
  3  4  2  0
  4  5  1  0
  5  6  1  0
  6  7  2  0
  7  8  1  0
  8  9  2  0
  9 10  1  0
 10 11  2  0
  4 12  1  0
 12 13  2  0
 13  1  1  0
 11  6  1  0
M  END
> <N*>
186

> <Welsch List>
No

> <False Positives (Rishton)>
1%

> <False Positives (Hann)>
1%

> <H>
1.42

> <Information>
1.9

> <KL Divergence>
1.2

> <Neural Network Score (average)>
0.32

> <GPCR>
3%

> <Enzyme>
70%

> <Kinase>
16%

> <Proteinase>
0%

> <Nuclear Receptor>
6%

> <Catalytic Receptor>
3%

> <Ion Channel>
0%

> <Transporter>
0%

> <Protein>
2%

> <Unidentified Target>
0%

> <Murcko (InChI Code)>
InChI=1S/C10H9N3/c1-2-4-9(5-3-1)13-10-6-7-11-8-12-10/h1-8H,(H,11,12,13)

$$$$

     RDKit          2D

  6  6  0  0  0  0  0  0  0  0999 V2000
    1.5000    0.0000    0.0000 C   0  0  0  0  0  0  0  0  0  0  0  0
    0.7500   -1.2990    0.0000 C   0  0  0  0  0  0  0  0  0  0  0  0
   -0.7500   -1.2990    0.0000 C   0  0  0  0  0  0  0  0  0  0  0  0
   -1.5000    0.0000    0.0000 N   0  0  0  0  0  0  0  0  0  0  0  0
   -0.7500    1.2990    0.0000 C   0  0  0  0  0  0  0  0  0  0  0  0
    0.7500    1.2990    0.0000 C   0  0  0  0  0  0  0  0  0  0  0  0
  1  2  2  0
  2  3  1  0
  3  4  2  0
  4  5  1  0
  5  6  2  0
  6  1  1  0
M  END
> <N*>
416

> <Welsch List>
No

> <False Positives (Rishton)>
7%

> <False Positives (Hann)>
0%

> <H>
1.41

> <Information>
1.91

> <KL Divergence>
0.95

> <Neural Network Score (average)>
0.45

> <GPCR>
14%

> <Enzyme>
71%

> <Kinase>
5%

> <Proteinase>
8%

> <Nuclear Receptor>
2%

> <Catalytic Receptor>
0%

> <Ion Channel>
0%

> <Transporter>
0%

> <Protein>
0%

> <Unidentified Target>
0%

> <Murcko (InChI Code)>
InChI=1S/C5H5N/c1-2-4-6-5-3-1/h1-5H

$$$$

     RDKit          2D

 13 14  0  0  0  0  0  0  0  0999 V2000
    1.5000    0.0000    0.0000 C   0  0  0  0  0  0  0  0  0  0  0  0
    0.7500   -1.2990    0.0000 C   0  0  0  0  0  0  0  0  0  0  0  0
   -0.7500   -1.2990    0.0000 C   0  0  0  0  0  0  0  0  0  0  0  0
   -1.5000    0.0000    0.0000 C   0  0  0  0  0  0  0  0  0  0  0  0
   -3.0000    0.0000    0.0000 N   0  0  0  0  0  0  0  0  0  0  0  0
   -3.7500    1.2990    0.0000 C   0  0  0  0  0  0  0  0  0  0  0  0
   -3.0000    2.5981    0.0000 C   0  0  0  0  0  0  0  0  0  0  0  0
   -3.7500    3.8971    0.0000 C   0  0  0  0  0  0  0  0  0  0  0  0
   -5.2500    3.8971    0.0000 C   0  0  0  0  0  0  0  0  0  0  0  0
   -6.0000    2.5981    0.0000 C   0  0  0  0  0  0  0  0  0  0  0  0
   -5.2500    1.2990    0.0000 C   0  0  0  0  0  0  0  0  0  0  0  0
   -0.7500    1.2990    0.0000 C   0  0  0  0  0  0  0  0  0  0  0  0
    0.7500    1.2990    0.0000 C   0  0  0  0  0  0  0  0  0  0  0  0
  1  2  2  0
  2  3  1  0
  3  4  2  0
  4  5  1  0
  5  6  1  0
  6  7  2  0
  7  8  1  0
  8  9  2  0
  9 10  1  0
 10 11  2  0
  4 12  1  0
 12 13  2  0
 13  1  1  0
 11  6  1  0
M  END
> <N*>
482

> <Welsch List>
No

> <False Positives (Rishton)>
3%

> <False Positives (Hann)>
0%

> <H>
1.4

> <Information>
1.92

> <KL Divergence>
1.04

> <Neural Network Score (average)>
0.31

> <GPCR>
15%

> <Enzyme>
70%

> <Kinase>
9%

> <Proteinase>
0%

> <Nuclear Receptor>
0%

> <Catalytic Receptor>
0%

> <Ion Channel>
0%

> <Transporter>
2%

> <Protein>
5%

> <Unidentified Target>
0%

> <Murcko (InChI Code)>
InChI=1S/C12H11N/c1-3-7-11(8-4-1)13-12-9-5-2-6-10-12/h1-10,13H

$$$$

     RDKit          2D

 17 18  0  0  0  0  0  0  0  0999 V2000
   -0.7500   -6.4952    0.0000 O   0  0  0  0  0  0  0  0  0  0  0  0
    0.7500   -6.4952    0.0000 C   0  0  0  0  0  0  0  0  0  0  0  0
    1.5000   -5.1962    0.0000 N   0  0  0  0  0  0  0  0  0  0  0  0
    0.7500   -3.8971    0.0000 C   0  0  0  0  0  0  0  0  0  0  0  0
    1.5000   -2.5981    0.0000 C   0  0  0  0  0  0  0  0  0  0  0  0
    0.7500   -1.2990    0.0000 C   0  0  0  0  0  0  0  0  0  0  0  0
    1.5000    0.0000    0.0000 C   0  0  0  0  0  0  0  0  0  0  0  0
    0.7500    1.2990    0.0000 C   0  0  0  0  0  0  0  0  0  0  0  0
   -0.7500    1.2990    0.0000 C   0  0  0  0  0  0  0  0  0  0  0  0
   -1.5000    0.0000    0.0000 C   0  0  0  0  0  0  0  0  0  0  0  0
   -0.7500   -1.2990    0.0000 C   0  0  0  0  0  0  0  0  0  0  0  0
    1.5000   -7.7942    0.0000 C   0  0  0  0  0  0  0  0  0  0  0  0
    0.7500   -9.0933    0.0000 C   0  0  0  0  0  0  0  0  0  0  0  0
    1.5000  -10.3923    0.0000 C   0  0  0  0  0  0  0  0  0  0  0  0
    3.0000  -10.3923    0.0000 C   0  0  0  0  0  0  0  0  0  0  0  0
    3.7500   -9.0933    0.0000 C   0  0  0  0  0  0  0  0  0  0  0  0
    3.0000   -7.7942    0.0000 C   0  0  0  0  0  0  0  0  0  0  0  0
  1  2  2  0
  2  3  1  0
  3  4  1  0
  4  5  1  0
  5  6  1  0
  6  7  2  0
  7  8  1  0
  8  9  2  0
  9 10  1  0
 10 11  2  0
  2 12  1  0
 12 13  2  0
 13 14  1  0
 14 15  2  0
 15 16  1  0
 16 17  2  0
 11  6  1  0
 17 12  1  0
M  END
> <N*>
206

> <Welsch List>
No

> <False Positives (Rishton)>
18%

> <False Positives (Hann)>
1%

> <H>
1.39

> <Information>
1.93

> <KL Divergence>
1.27

> <Neural Network Score (average)>
0.11

> <GPCR>
5%

> <Enzyme>
68%

> <Kinase>
0%

> <Proteinase>
21%

> <Nuclear Receptor>
0%

> <Catalytic Receptor>
0%

> <Ion Channel>
4%

> <Transporter>
0%

> <Protein>
0%

> <Unidentified Target>
0%

> <Murcko (InChI Code)>
InChI=1S/C15H15NO/c17-15(14-9-5-2-6-10-14)16-12-11-13-7-3-1-4-8-13/h1-10H,11-12H2,(H,16,17)

$$$$

     RDKit          2D

 10 11  0  0  0  0  0  0  0  0999 V2000
    1.5000    0.0000    0.0000 C   0  0  0  0  0  0  0  0  0  0  0  0
    0.7500   -1.2990    0.0000 C   0  0  0  0  0  0  0  0  0  0  0  0
   -0.7500   -1.2990    0.0000 C   0  0  0  0  0  0  0  0  0  0  0  0
   -1.5000    0.0000    0.0000 C   0  0  0  0  0  0  0  0  0  0  0  0
   -0.7500    1.2990    0.0000 C   0  0  0  0  0  0  0  0  0  0  0  0
    0.7500    1.2990    0.0000 C   0  0  0  0  0  0  0  0  0  0  0  0
   -1.5000    2.5981    0.0000 C   0  0  0  0  0  0  0  0  0  0  0  0
   -3.0000    2.5981    0.0000 C   0  0  0  0  0  0  0  0  0  0  0  0
   -3.7500    1.2990    0.0000 C   0  0  0  0  0  0  0  0  0  0  0  0
   -3.0000    0.0000    0.0000 O   0  0  0  0  0  0  0  0  0  0  0  0
  1  2  2  0
  2  3  1  0
  3  4  2  0
  4  5  1  0
  5  6  2  0
  5  7  1  0
  7  8  1  0
  8  9  1  0
  9 10  1  0
  6  1  1  0
 10  4  1  0
M  END
> <N*>
193

> <Welsch List>
No

> <False Positives (Rishton)>
0%

> <False Positives (Hann)>
0%

> <H>
1.3

> <Information>
2.02

> <KL Divergence>
0.56

> <Neural Network Score (average)>
0.3

> <GPCR>
67%

> <Enzyme>
23%

> <Kinase>
7%

> <Proteinase>
0%

> <Nuclear Receptor>
2%

> <Catalytic Receptor>
0%

> <Ion Channel>
0%

> <Transporter>
0%

> <Protein>
0%

> <Unidentified Target>
1%

> <Murcko (InChI Code)>
InChI=1S/C9H10O/c1-2-6-9-8(4-1)5-3-7-10-9/h1-2,4,6H,3,5,7H2

$$$$

     RDKit          2D

 19 20  0  0  0  0  0  0  0  0999 V2000
    3.0000   -5.1962    0.0000 O   0  0  0  0  0  0  0  0  0  0  0  0
    1.5000   -5.1962    0.0000 C   0  0  0  0  0  0  0  0  0  0  0  0
    0.7500   -3.8971    0.0000 C   0  0  0  0  0  0  0  0  0  0  0  0
    1.5000   -2.5981    0.0000 C   0  0  0  0  0  0  0  0  0  0  0  0
    0.7500   -1.2990    0.0000 C   0  0  0  0  0  0  0  0  0  0  0  0
    1.5000    0.0000    0.0000 C   0  0  0  0  0  0  0  0  0  0  0  0
    0.7500    1.2990    0.0000 C   0  0  0  0  0  0  0  0  0  0  0  0
   -0.7500    1.2990    0.0000 C   0  0  0  0  0  0  0  0  0  0  0  0
   -1.5000    0.0000    0.0000 C   0  0  0  0  0  0  0  0  0  0  0  0
   -0.7500   -1.2990    0.0000 C   0  0  0  0  0  0  0  0  0  0  0  0
    0.7500   -6.4952    0.0000 N   0  0  0  0  0  0  0  0  0  0  0  0
    1.5000   -7.7942    0.0000 C   0  0  0  0  0  0  0  0  0  0  0  0
    0.7500   -9.0933    0.0000 C   0  0  0  0  0  0  0  0  0  0  0  0
    1.5000  -10.3923    0.0000 C   0  0  0  0  0  0  0  0  0  0  0  0
    0.7500  -11.6913    0.0000 C   0  0  0  0  0  0  0  0  0  0  0  0
    1.5000  -12.9904    0.0000 C   0  0  0  0  0  0  0  0  0  0  0  0
    3.0000  -12.9904    0.0000 C   0  0  0  0  0  0  0  0  0  0  0  0
    3.7500  -11.6913    0.0000 C   0  0  0  0  0  0  0  0  0  0  0  0
    3.0000  -10.3923    0.0000 C   0  0  0  0  0  0  0  0  0  0  0  0
  1  2  2  0
  2  3  1  0
  3  4  1  0
  4  5  1  0
  5  6  2  0
  6  7  1  0
  7  8  2  0
  8  9  1  0
  9 10  2  0
  2 11  1  0
 11 12  1  0
 12 13  1  0
 13 14  1  0
 14 15  2  0
 15 16  1  0
 16 17  2  0
 17 18  1  0
 18 19  2  0
 10  5  1  0
 19 14  1  0
M  END
> <N*>
315

> <Welsch List>
No

> <False Positives (Rishton)>
30%

> <False Positives (Hann)>
1%

> <H>
1.29

> <Information>
2.03

> <KL Divergence>
1.22

> <Neural Network Score (average)>
0.0

> <GPCR>
43%

> <Enzyme>
4%

> <Kinase>
0%

> <Proteinase>
52%

> <Nuclear Receptor>
0%

> <Catalytic Receptor>
0%

> <Ion Channel>
0%

> <Transporter>
0%

> <Protein>
1%

> <Unidentified Target>
0%

> <Murcko (InChI Code)>
InChI=1S/C17H19NO/c19-17(12-11-15-7-3-1-4-8-15)18-14-13-16-9-5-2-6-10-16/h1-10H,11-14H2,(H,18,19)

$$$$

     RDKit          2D

  5  5  0  0  0  0  0  0  0  0999 V2000
    1.2760    0.0000    0.0000 C   0  0  0  0  0  0  0  0  0  0  0  0
    0.3943    1.2135    0.0000 C   0  0  0  0  0  0  0  0  0  0  0  0
   -1.0323    0.7500    0.0000 C   0  0  0  0  0  0  0  0  0  0  0  0
   -1.0323   -0.7500    0.0000 N   0  0  0  0  0  0  0  0  0  0  0  0
    0.3943   -1.2135    0.0000 C   0  0  0  0  0  0  0  0  0  0  0  0
  1  2  1  0
  2  3  1  0
  3  4  1  0
  4  5  1  0
  5  1  1  0
M  END
> <N*>
827

> <Welsch List>
No

> <False Positives (Rishton)>
17%

> <False Positives (Hann)>
1%

> <H>
1.29

> <Information>
2.03

> <KL Divergence>
1.82

> <Neural Network Score (average)>
0.14

> <GPCR>
7%

> <Enzyme>
16%

> <Kinase>
0%

> <Proteinase>
72%

> <Nuclear Receptor>
0%

> <Catalytic Receptor>
0%

> <Ion Channel>
2%

> <Transporter>
1%

> <Protein>
1%

> <Unidentified Target>
0%

> <Murcko (InChI Code)>
InChI=1S/C4H9N/c1-2-4-5-3-1/h5H,1-4H2

$$$$

     RDKit          2D

  6  6  0  0  0  0  0  0  0  0999 V2000
    1.5000    0.0000    0.0000 C   0  0  0  0  0  0  0  0  0  0  0  0
    0.7500   -1.2990    0.0000 C   0  0  0  0  0  0  0  0  0  0  0  0
   -0.7500   -1.2990    0.0000 C   0  0  0  0  0  0  0  0  0  0  0  0
   -1.5000    0.0000    0.0000 C   0  0  0  0  0  0  0  0  0  0  0  0
   -0.7500    1.2990    0.0000 C   0  0  0  0  0  0  0  0  0  0  0  0
    0.7500    1.2990    0.0000 C   0  0  0  0  0  0  0  0  0  0  0  0
  1  2  2  0
  2  3  1  0
  3  4  1  0
  4  5  1  0
  5  6  1  0
  6  1  1  0
M  END
> <N*>
386

> <Welsch List>
No

> <False Positives (Rishton)>
73%

> <False Positives (Hann)>
0%

> <H>
1.27

> <Information>
2.05

> <KL Divergence>
2.57

> <Neural Network Score (average)>
0.01

> <GPCR>
10%

> <Enzyme>
19%

> <Kinase>
1%

> <Proteinase>
0%

> <Nuclear Receptor>
69%

> <Catalytic Receptor>
0%

> <Ion Channel>
0%

> <Transporter>
0%

> <Protein>
1%

> <Unidentified Target>
0%

> <Murcko (InChI Code)>
InChI=1S/C6H10/c1-2-4-6-5-3-1/h1-2H,3-6H2

$$$$

     RDKit          2D

 16 17  0  0  0  0  0  0  0  0999 V2000
    3.0000   -5.1962    0.0000 O   0  0  0  0  0  0  0  0  0  0  0  0
    1.5000   -5.1962    0.0000 C   0  0  0  0  0  0  0  0  0  0  0  0
    0.7500   -3.8971    0.0000 C   0  0  0  0  0  0  0  0  0  0  0  0
    1.5000   -2.5981    0.0000 C   0  0  0  0  0  0  0  0  0  0  0  0
    0.7500   -1.2990    0.0000 C   0  0  0  0  0  0  0  0  0  0  0  0
    1.5000    0.0000    0.0000 C   0  0  0  0  0  0  0  0  0  0  0  0
    0.7500    1.2990    0.0000 C   0  0  0  0  0  0  0  0  0  0  0  0
   -0.7500    1.2990    0.0000 C   0  0  0  0  0  0  0  0  0  0  0  0
   -1.5000    0.0000    0.0000 C   0  0  0  0  0  0  0  0  0  0  0  0
   -0.7500   -1.2990    0.0000 C   0  0  0  0  0  0  0  0  0  0  0  0
    0.7500   -6.4952    0.0000 C   0  0  0  0  0  0  0  0  0  0  0  0
   -0.7500   -6.4952    0.0000 C   0  0  0  0  0  0  0  0  0  0  0  0
   -1.5000   -7.7942    0.0000 C   0  0  0  0  0  0  0  0  0  0  0  0
   -0.7500   -9.0933    0.0000 C   0  0  0  0  0  0  0  0  0  0  0  0
    0.7500   -9.0933    0.0000 C   0  0  0  0  0  0  0  0  0  0  0  0
    1.5000   -7.7942    0.0000 C   0  0  0  0  0  0  0  0  0  0  0  0
  1  2  2  0
  2  3  1  0
  3  4  2  0
  4  5  1  0
  5  6  2  0
  6  7  1  0
  7  8  2  0
  8  9  1  0
  9 10  2  0
  2 11  1  0
 11 12  2  0
 12 13  1  0
 13 14  2  0
 14 15  1  0
 15 16  2  0
 10  5  1  0
 16 11  1  0
M  END
> <N*>
142

> <Welsch List>
No

> <False Positives (Rishton)>
1%

> <False Positives (Hann)>
2%

> <H>
1.26

> <Information>
2.06

> <KL Divergence>
1.52

> <Neural Network Score (average)>
0.06

> <GPCR>
1%

> <Enzyme>
77%

> <Kinase>
0%

> <Proteinase>
5%

> <Nuclear Receptor>
1%

> <Catalytic Receptor>
7%

> <Ion Channel>
1%

> <Transporter>
0%

> <Protein>
7%

> <Unidentified Target>
0%

> <Murcko (InChI Code)>
InChI=1S/C15H12O/c16-15(14-9-5-2-6-10-14)12-11-13-7-3-1-4-8-13/h1-12H/b12-11+

$$$$

     RDKit          2D

  5  5  0  0  0  0  0  0  0  0999 V2000
    1.2760    0.0000    0.0000 C   0  0  0  0  0  0  0  0  0  0  0  0
    0.3943    1.2135    0.0000 C   0  0  0  0  0  0  0  0  0  0  0  0
   -1.0323    0.7500    0.0000 S   0  0  0  0  0  0  0  0  0  0  0  0
   -1.0323   -0.7500    0.0000 C   0  0  0  0  0  0  0  0  0  0  0  0
    0.3943   -1.2135    0.0000 N   0  0  0  0  0  0  0  0  0  0  0  0
  1  2  2  0
  2  3  1  0
  3  4  1  0
  4  5  2  0
  5  1  1  0
M  END
> <N*>
128

> <Welsch List>
No

> <False Positives (Rishton)>
3%

> <False Positives (Hann)>
0%

> <H>
1.25

> <Information>
2.07

> <KL Divergence>
1.67

> <Neural Network Score (average)>
0.11

> <GPCR>
13%

> <Enzyme>
17%

> <Kinase>
1%

> <Proteinase>
69%

> <Nuclear Receptor>
0%

> <Catalytic Receptor>
0%

> <Ion Channel>
0%

> <Transporter>
0%

> <Protein>
0%

> <Unidentified Target>
0%

> <Murcko (InChI Code)>
InChI=1S/C3H3NS/c1-2-5-3-4-1/h1-3H

$$$$

     RDKit          2D

 15 16  0  0  0  0  0  0  0  0999 V2000
    0.2010   -3.3481    0.0000 O   0  0  0  0  0  0  0  0  0  0  0  0
    1.5000   -2.5981    0.0000 S   0  0  0  0  0  0  0  0  0  0  0  0
    2.7990   -1.8481    0.0000 O   0  0  0  0  0  0  0  0  0  0  0  0
    0.7500   -1.2990    0.0000 C   0  0  0  0  0  0  0  0  0  0  0  0
    1.5000    0.0000    0.0000 C   0  0  0  0  0  0  0  0  0  0  0  0
    0.7500    1.2990    0.0000 C   0  0  0  0  0  0  0  0  0  0  0  0
   -0.7500    1.2990    0.0000 C   0  0  0  0  0  0  0  0  0  0  0  0
   -1.5000    0.0000    0.0000 C   0  0  0  0  0  0  0  0  0  0  0  0
   -0.7500   -1.2990    0.0000 C   0  0  0  0  0  0  0  0  0  0  0  0
    2.2500   -3.8971    0.0000 C   0  0  0  0  0  0  0  0  0  0  0  0
    1.5000   -5.1962    0.0000 C   0  0  0  0  0  0  0  0  0  0  0  0
    2.2500   -6.4952    0.0000 C   0  0  0  0  0  0  0  0  0  0  0  0
    3.7500   -6.4952    0.0000 C   0  0  0  0  0  0  0  0  0  0  0  0
    4.5000   -5.1962    0.0000 C   0  0  0  0  0  0  0  0  0  0  0  0
    3.7500   -3.8971    0.0000 C   0  0  0  0  0  0  0  0  0  0  0  0
  1  2  2  0
  2  3  2  0
  2  4  1  0
  4  5  2  0
  5  6  1  0
  6  7  2  0
  7  8  1  0
  8  9  2  0
  2 10  1  0
 10 11  2  0
 11 12  1  0
 12 13  2  0
 13 14  1  0
 14 15  2  0
  9  4  1  0
 15 10  1  0
M  END
> <N*>
104

> <Welsch List>
No

> <False Positives (Rishton)>
0%

> <False Positives (Hann)>
0%

> <H>
1.23

> <Information>
2.09

> <KL Divergence>
1.17

> <Neural Network Score (average)>
0.12

> <GPCR>
13%

> <Enzyme>
74%

> <Kinase>
1%

> <Proteinase>
10%

> <Nuclear Receptor>
0%

> <Catalytic Receptor>
0%

> <Ion Channel>
0%

> <Transporter>
3%

> <Protein>
0%

> <Unidentified Target>
0%

> <Murcko (InChI Code)>
InChI=1S/C12H10O2S/c13-15(14,11-7-3-1-4-8-11)12-9-5-2-6-10-12/h1-10H

$$$$

     RDKit          2D

 11 12  0  0  0  0  0  0  0  0999 V2000
   -1.5000   -5.1962    0.0000 O   0  0  0  0  0  0  0  0  0  0  0  0
   -0.7500   -3.8971    0.0000 C   0  0  0  0  0  0  0  0  0  0  0  0
    0.7500   -3.8971    0.0000 C   0  0  0  0  0  0  0  0  0  0  0  0
    1.5000   -2.5981    0.0000 C   0  0  0  0  0  0  0  0  0  0  0  0
    0.7500   -1.2990    0.0000 C   0  0  0  0  0  0  0  0  0  0  0  0
    1.5000    0.0000    0.0000 C   0  0  0  0  0  0  0  0  0  0  0  0
    0.7500    1.2990    0.0000 C   0  0  0  0  0  0  0  0  0  0  0  0
   -0.7500    1.2990    0.0000 C   0  0  0  0  0  0  0  0  0  0  0  0
   -1.5000    0.0000    0.0000 C   0  0  0  0  0  0  0  0  0  0  0  0
   -0.7500   -1.2990    0.0000 C   0  0  0  0  0  0  0  0  0  0  0  0
   -1.5000   -2.5981    0.0000 N   0  0  0  0  0  0  0  0  0  0  0  0
  1  2  2  0
  2  3  1  0
  3  4  2  0
  4  5  1  0
  5  6  2  0
  6  7  1  0
  7  8  2  0
  8  9  1  0
  9 10  2  0
 10 11  1  0
 11  2  1  0
 10  5  1  0
M  END
> <N*>
240

> <Welsch List>
Yes

> <False Positives (Rishton)>
4%

> <False Positives (Hann)>
0%

> <H>
1.2

> <Information>
2.12

> <KL Divergence>
2.56

> <Neural Network Score (average)>
0.08

> <GPCR>
3%

> <Enzyme>
32%

> <Kinase>
0%

> <Proteinase>
1%

> <Nuclear Receptor>
64%

> <Catalytic Receptor>
0%

> <Ion Channel>
0%

> <Transporter>
0%

> <Protein>
0%

> <Unidentified Target>
0%

> <Murcko (InChI Code)>
InChI=1S/C9H7NO/c11-9-6-5-7-3-1-2-4-8(7)10-9/h1-6H,(H,10,11)

$$$$

     RDKit          2D

  9 10  0  0  0  0  0  0  0  0999 V2000
   -0.0000   -3.6073    0.0000 C   0  0  0  0  0  0  0  0  0  0  0  0
    1.2135   -2.7256    0.0000 N   0  0  0  0  0  0  0  0  0  0  0  0
    0.7500   -1.2990    0.0000 C   0  0  0  0  0  0  0  0  0  0  0  0
    1.5000    0.0000    0.0000 C   0  0  0  0  0  0  0  0  0  0  0  0
    0.7500    1.2990    0.0000 N   0  0  0  0  0  0  0  0  0  0  0  0
   -0.7500    1.2990    0.0000 C   0  0  0  0  0  0  0  0  0  0  0  0
   -1.5000    0.0000    0.0000 N   0  0  0  0  0  0  0  0  0  0  0  0
   -0.7500   -1.2990    0.0000 C   0  0  0  0  0  0  0  0  0  0  0  0
   -1.2135   -2.7256    0.0000 N   0  0  0  0  0  0  0  0  0  0  0  0
  1  2  2  0
  2  3  1  0
  3  4  2  0
  4  5  1  0
  5  6  2  0
  6  7  1  0
  7  8  2  0
  8  9  1  0
  9  1  1  0
  8  3  1  0
M  END
> <N*>
113

> <Welsch List>
Yes

> <False Positives (Rishton)>
12%

> <False Positives (Hann)>
0%

> <H>
1.17

> <Information>
2.15

> <KL Divergence>
0.92

> <Neural Network Score (average)>
0.61

> <GPCR>
36%

> <Enzyme>
60%

> <Kinase>
0%

> <Proteinase>
1%

> <Nuclear Receptor>
0%

> <Catalytic Receptor>
0%

> <Ion Channel>
3%

> <Transporter>
0%

> <Protein>
0%

> <Unidentified Target>
0%

> <Murcko (InChI Code)>
InChI=1S/C5H4N4/c1-4-5(8-2-6-1)9-3-7-4/h1-3H,(H,6,7,8,9)

$$$$

     RDKit          2D

 14 16  0  0  0  0  0  0  0  0999 V2000
    1.5000    0.0000    0.0000 C   0  0  0  0  0  0  0  0  0  0  0  0
    0.7500   -1.2990    0.0000 C   0  0  0  0  0  0  0  0  0  0  0  0
   -0.7500   -1.2990    0.0000 C   0  0  0  0  0  0  0  0  0  0  0  0
   -1.5000    0.0000    0.0000 C   0  0  0  0  0  0  0  0  0  0  0  0
   -0.7500    1.2990    0.0000 C   0  0  0  0  0  0  0  0  0  0  0  0
    0.7500    1.2990    0.0000 C   0  0  0  0  0  0  0  0  0  0  0  0
   -1.5000    2.5981    0.0000 N   0  0  0  0  0  0  0  0  0  0  0  0
   -3.0000    2.5981    0.0000 C   0  0  0  0  0  0  0  0  0  0  0  0
   -3.7500    3.8971    0.0000 C   0  0  0  0  0  0  0  0  0  0  0  0
   -5.2500    3.8971    0.0000 C   0  0  0  0  0  0  0  0  0  0  0  0
   -6.0000    2.5981    0.0000 C   0  0  0  0  0  0  0  0  0  0  0  0
   -5.2500    1.2990    0.0000 C   0  0  0  0  0  0  0  0  0  0  0  0
   -3.7500    1.2990    0.0000 C   0  0  0  0  0  0  0  0  0  0  0  0
   -3.0000    0.0000    0.0000 S   0  0  0  0  0  0  0  0  0  0  0  0
  1  2  2  0
  2  3  1  0
  3  4  2  0
  4  5  1  0
  5  6  2  0
  5  7  1  0
  7  8  1  0
  8  9  2  0
  9 10  1  0
 10 11  2  0
 11 12  1  0
 12 13  2  0
 13 14  1  0
  6  1  1  0
 13  8  1  0
 14  4  1  0
M  END
> <N*>
262

> <Welsch List>
No

> <False Positives (Rishton)>
2%

> <False Positives (Hann)>
0%

> <H>
1.12

> <Information>
2.2

> <KL Divergence>
0.78

> <Neural Network Score (average)>
0.91

> <GPCR>
74%

> <Enzyme>
18%

> <Kinase>
0%

> <Proteinase>
0%

> <Nuclear Receptor>
0%

> <Catalytic Receptor>
0%

> <Ion Channel>
0%

> <Transporter>
5%

> <Protein>
0%

> <Unidentified Target>
2%

> <Murcko (InChI Code)>
InChI=1S/C12H9NS/c1-3-7-11-9(5-1)13-10-6-2-4-8-12(10)14-11/h1-8,13H

$$$$

     RDKit          2D

  6  6  0  0  0  0  0  0  0  0999 V2000
    1.5000    0.0000    0.0000 C   0  0  0  0  0  0  0  0  0  0  0  0
    0.7500   -1.2990    0.0000 C   0  0  0  0  0  0  0  0  0  0  0  0
   -0.7500   -1.2990    0.0000 C   0  0  0  0  0  0  0  0  0  0  0  0
   -1.5000    0.0000    0.0000 N   0  0  0  0  0  0  0  0  0  0  0  0
   -0.7500    1.2990    0.0000 C   0  0  0  0  0  0  0  0  0  0  0  0
    0.7500    1.2990    0.0000 C   0  0  0  0  0  0  0  0  0  0  0  0
  1  2  1  0
  2  3  1  0
  3  4  1  0
  4  5  1  0
  5  6  1  0
  6  1  1  0
M  END
> <N*>
358

> <Welsch List>
No

> <False Positives (Rishton)>
22%

> <False Positives (Hann)>
0%

> <H>
1.08

> <Information>
2.24

> <KL Divergence>
1.35

> <Neural Network Score (average)>
0.06

> <GPCR>
9%

> <Enzyme>
77%

> <Kinase>
0%

> <Proteinase>
13%

> <Nuclear Receptor>
0%

> <Catalytic Receptor>
0%

> <Ion Channel>
1%

> <Transporter>
0%

> <Protein>
0%

> <Unidentified Target>
0%

> <Murcko (InChI Code)>
InChI=1S/C5H11N/c1-2-4-6-5-3-1/h6H,1-5H2

$$$$

     RDKit          2D

 15 17  0  0  0  0  0  0  0  0999 V2000
    1.5000    0.0000    0.0000 C   0  0  0  0  0  0  0  0  0  0  0  0
    0.7500   -1.2990    0.0000 C   0  0  0  0  0  0  0  0  0  0  0  0
   -0.7500   -1.2990    0.0000 C   0  0  0  0  0  0  0  0  0  0  0  0
   -1.5000    0.0000    0.0000 C   0  0  0  0  0  0  0  0  0  0  0  0
   -0.7500    1.2990    0.0000 C   0  0  0  0  0  0  0  0  0  0  0  0
    0.7500    1.2990    0.0000 C   0  0  0  0  0  0  0  0  0  0  0  0
   -1.2980    2.6953    0.0000 C   0  0  0  0  0  0  0  0  0  0  0  0
   -2.7314    3.1375    0.0000 C   0  0  0  0  0  0  0  0  0  0  0  0
   -3.9707    2.2925    0.0000 C   0  0  0  0  0  0  0  0  0  0  0  0
   -5.2101    3.1375    0.0000 C   0  0  0  0  0  0  0  0  0  0  0  0
   -6.5615    2.4867    0.0000 C   0  0  0  0  0  0  0  0  0  0  0  0
   -6.6736    0.9909    0.0000 C   0  0  0  0  0  0  0  0  0  0  0  0
   -5.4343    0.1459    0.0000 C   0  0  0  0  0  0  0  0  0  0  0  0
   -4.0828    0.7967    0.0000 C   0  0  0  0  0  0  0  0  0  0  0  0
   -2.9832   -0.2236    0.0000 N   0  0  0  0  0  0  0  0  0  0  0  0
  1  2  2  0
  2  3  1  0
  3  4  2  0
  4  5  1  0
  5  6  2  0
  5  7  1  0
  7  8  1  0
  8  9  1  0
  9 10  2  0
 10 11  1  0
 11 12  2  0
 12 13  1  0
 13 14  2  0
 14 15  1  0
  6  1  1  0
 14  9  1  0
 15  4  1  0
M  END
> <N*>
147

> <Welsch List>
No

> <False Positives (Rishton)>
1%

> <False Positives (Hann)>
0%

> <H>
1.08

> <Information>
2.24

> <KL Divergence>
2.43

> <Neural Network Score (average)>
0.94

> <GPCR>
39%

> <Enzyme>
0%

> <Kinase>
0%

> <Proteinase>
0%

> <Nuclear Receptor>
0%

> <Catalytic Receptor>
0%

> <Ion Channel>
0%

> <Transporter>
59%

> <Protein>
1%

> <Unidentified Target>
1%

> <Murcko (InChI Code)>
InChI=1S/C14H13N/c1-3-7-13-11(5-1)9-10-12-6-2-4-8-14(12)15-13/h1-8,15H,9-10H2

$$$$

     RDKit          2D

 16 17  0  0  0  0  0  0  0  0999 V2000
   -0.7500   -3.8971    0.0000 O   0  0  0  0  0  0  0  0  0  0  0  0
    0.7500   -3.8971    0.0000 C   0  0  0  0  0  0  0  0  0  0  0  0
    1.5000   -2.5981    0.0000 N   0  0  0  0  0  0  0  0  0  0  0  0
    0.7500   -1.2990    0.0000 C   0  0  0  0  0  0  0  0  0  0  0  0
    1.5000    0.0000    0.0000 C   0  0  0  0  0  0  0  0  0  0  0  0
    0.7500    1.2990    0.0000 C   0  0  0  0  0  0  0  0  0  0  0  0
   -0.7500    1.2990    0.0000 C   0  0  0  0  0  0  0  0  0  0  0  0
   -1.5000    0.0000    0.0000 C   0  0  0  0  0  0  0  0  0  0  0  0
   -0.7500   -1.2990    0.0000 C   0  0  0  0  0  0  0  0  0  0  0  0
    1.5000   -5.1962    0.0000 N   0  0  0  0  0  0  0  0  0  0  0  0
    0.7500   -6.4952    0.0000 C   0  0  0  0  0  0  0  0  0  0  0  0
   -0.7500   -6.4952    0.0000 C   0  0  0  0  0  0  0  0  0  0  0  0
   -1.5000   -7.7942    0.0000 C   0  0  0  0  0  0  0  0  0  0  0  0
   -0.7500   -9.0933    0.0000 C   0  0  0  0  0  0  0  0  0  0  0  0
    0.7500   -9.0933    0.0000 C   0  0  0  0  0  0  0  0  0  0  0  0
    1.5000   -7.7942    0.0000 C   0  0  0  0  0  0  0  0  0  0  0  0
  1  2  2  0
  2  3  1  0
  3  4  1  0
  4  5  2  0
  5  6  1  0
  6  7  2  0
  7  8  1  0
  8  9  2  0
  2 10  1  0
 10 11  1  0
 11 12  2  0
 12 13  1  0
 13 14  2  0
 14 15  1  0
 15 16  2  0
  9  4  1  0
 16 11  1  0
M  END
> <N*>
574

> <Welsch List>
No

> <False Positives (Rishton)>
2%

> <False Positives (Hann)>
0%

> <H>
0.99

> <Information>
2.33

> <KL Divergence>
1.43

> <Neural Network Score (average)>
0.02

> <GPCR>
9%

> <Enzyme>
83%

> <Kinase>
3%

> <Proteinase>
1%

> <Nuclear Receptor>
0%

> <Catalytic Receptor>
0%

> <Ion Channel>
1%

> <Transporter>
0%

> <Protein>
4%

> <Unidentified Target>
0%

> <Murcko (InChI Code)>
InChI=1S/C13H12N2O/c16-13(14-11-7-3-1-4-8-11)15-12-9-5-2-6-10-12/h1-10H,(H2,14,15,16)

$$$$

     RDKit          2D

  5  5  0  0  0  0  0  0  0  0999 V2000
    1.2760    0.0000    0.0000 C   0  0  0  0  0  0  0  0  0  0  0  0
    0.3943    1.2135    0.0000 C   0  0  0  0  0  0  0  0  0  0  0  0
   -1.0323    0.7500    0.0000 N   0  0  0  0  0  0  0  0  0  0  0  0
   -1.0323   -0.7500    0.0000 C   0  0  0  0  0  0  0  0  0  0  0  0
    0.3943   -1.2135    0.0000 N   0  0  0  0  0  0  0  0  0  0  0  0
  1  2  2  0
  2  3  1  0
  3  4  1  0
  4  5  2  0
  5  1  1  0
M  END
> <N*>
772

> <Welsch List>
No

> <False Positives (Rishton)>
8%

> <False Positives (Hann)>
0%

> <H>
0.98

> <Information>
2.34

> <KL Divergence>
0.73

> <Neural Network Score (average)>
0.37

> <GPCR>
80%

> <Enzyme>
14%

> <Kinase>
0%

> <Proteinase>
4%

> <Nuclear Receptor>
0%

> <Catalytic Receptor>
0%

> <Ion Channel>
0%

> <Transporter>
0%

> <Protein>
1%

> <Unidentified Target>
0%

> <Murcko (InChI Code)>
InChI=1S/C3H4N2/c1-2-5-3-4-1/h1-3H,(H,4,5)

$$$$

     RDKit          2D

 23 25  0  0  0  0  0  0  0  0999 V2000
   -0.7500   -6.4952    0.0000 O   0  0  0  0  0  0  0  0  0  0  0  0
    0.7500   -6.4952    0.0000 C   0  0  0  0  0  0  0  0  0  0  0  0
    1.5000   -5.1962    0.0000 C   0  0  0  0  0  0  0  0  0  0  0  0
    0.7500   -3.8971    0.0000 C   0  0  0  0  0  0  0  0  0  0  0  0
    1.5000   -2.5981    0.0000 C   0  0  0  0  0  0  0  0  0  0  0  0
    0.7500   -1.2990    0.0000 N   0  0  0  0  0  0  0  0  0  0  0  0
    1.5000    0.0000    0.0000 C   0  0  0  0  0  0  0  0  0  0  0  0
    0.7500    1.2990    0.0000 C   0  0  0  0  0  0  0  0  0  0  0  0
   -0.7500    1.2990    0.0000 C   0  0  0  0  0  0  0  0  0  0  0  0
   -1.5000    2.5981    0.0000 C   0  0  0  0  0  0  0  0  0  0  0  0
   -0.7500    3.8971    0.0000 C   0  0  0  0  0  0  0  0  0  0  0  0
   -1.5000    5.1962    0.0000 C   0  0  0  0  0  0  0  0  0  0  0  0
   -3.0000    5.1962    0.0000 C   0  0  0  0  0  0  0  0  0  0  0  0
   -3.7500    3.8971    0.0000 C   0  0  0  0  0  0  0  0  0  0  0  0
   -3.0000    2.5981    0.0000 C   0  0  0  0  0  0  0  0  0  0  0  0
   -1.5000    0.0000    0.0000 C   0  0  0  0  0  0  0  0  0  0  0  0
   -0.7500   -1.2990    0.0000 C   0  0  0  0  0  0  0  0  0  0  0  0
    1.5000   -7.7942    0.0000 C   0  0  0  0  0  0  0  0  0  0  0  0
    0.7500   -9.0933    0.0000 C   0  0  0  0  0  0  0  0  0  0  0  0
    1.5000  -10.3923    0.0000 C   0  0  0  0  0  0  0  0  0  0  0  0
    3.0000  -10.3923    0.0000 C   0  0  0  0  0  0  0  0  0  0  0  0
    3.7500   -9.0933    0.0000 C   0  0  0  0  0  0  0  0  0  0  0  0
    3.0000   -7.7942    0.0000 C   0  0  0  0  0  0  0  0  0  0  0  0
  1  2  2  0
  2  3  1  0
  3  4  1  0
  4  5  1  0
  5  6  1  0
  6  7  1  0
  7  8  1  0
  8  9  1  0
  9 10  1  0
 10 11  2  0
 11 12  1  0
 12 13  2  0
 13 14  1  0
 14 15  2  0
  9 16  1  0
 16 17  1  0
  2 18  1  0
 18 19  2  0
 19 20  1  0
 20 21  2  0
 21 22  1  0
 22 23  2  0
 17  6  1  0
 23 18  1  0
 15 10  1  0
M  END
> <N*>
610

> <Welsch List>
No

> <False Positives (Rishton)>
1%

> <False Positives (Hann)>
0%

> <H>
0.96

> <Information>
2.36

> <KL Divergence>
1.69

> <Neural Network Score (average)>
0.8

> <GPCR>
77%

> <Enzyme>
0%

> <Kinase>
0%

> <Proteinase>
0%

> <Nuclear Receptor>
0%

> <Catalytic Receptor>
0%

> <Ion Channel>
2%

> <Transporter>
0%

> <Protein>
0%

> <Unidentified Target>
19%

> <Murcko (InChI Code)>
InChI=1S/C21H25NO/c23-21(20-10-5-2-6-11-20)12-7-15-22-16-13-19(14-17-22)18-8-3-1-4-9-18/h1-6,8-11,19H,7,12-17H2

$$$$

     RDKit          2D

 15 17  0  0  0  0  0  0  0  0999 V2000
   -1.2135   -2.7256    0.0000 C   0  0  0  0  0  0  0  0  0  0  0  0
   -0.0000   -3.6073    0.0000 C   0  0  0  0  0  0  0  0  0  0  0  0
   -0.0000   -5.1073    0.0000 C   0  0  0  0  0  0  0  0  0  0  0  0
   -1.2990   -5.8573    0.0000 C   0  0  0  0  0  0  0  0  0  0  0  0
   -1.2990   -7.3573    0.0000 C   0  0  0  0  0  0  0  0  0  0  0  0
   -0.0000   -8.1073    0.0000 C   0  0  0  0  0  0  0  0  0  0  0  0
    1.2990   -7.3573    0.0000 C   0  0  0  0  0  0  0  0  0  0  0  0
    1.2990   -5.8573    0.0000 C   0  0  0  0  0  0  0  0  0  0  0  0
    1.2135   -2.7256    0.0000 N   0  0  0  0  0  0  0  0  0  0  0  0
    0.7500   -1.2990    0.0000 C   0  0  0  0  0  0  0  0  0  0  0  0
    1.5000    0.0000    0.0000 C   0  0  0  0  0  0  0  0  0  0  0  0
    0.7500    1.2990    0.0000 C   0  0  0  0  0  0  0  0  0  0  0  0
   -0.7500    1.2990    0.0000 C   0  0  0  0  0  0  0  0  0  0  0  0
   -1.5000    0.0000    0.0000 C   0  0  0  0  0  0  0  0  0  0  0  0
   -0.7500   -1.2990    0.0000 N   0  0  0  0  0  0  0  0  0  0  0  0
  1  2  2  0
  2  3  1  0
  3  4  2  0
  4  5  1  0
  5  6  2  0
  6  7  1  0
  7  8  2  0
  2  9  1  0
  9 10  2  0
 10 11  1  0
 11 12  2  0
 12 13  1  0
 13 14  2  0
 14 15  1  0
 15  1  1  0
  8  3  1  0
 15 10  1  0
M  END
> <N*>
212

> <Welsch List>
No

> <False Positives (Rishton)>
0%

> <False Positives (Hann)>
0%

> <H>
0.95

> <Information>
2.37

> <KL Divergence>
3.79

> <Neural Network Score (average)>
0.31

> <GPCR>
3%

> <Enzyme>
10%

> <Kinase>
0%

> <Proteinase>
0%

> <Nuclear Receptor>
0%

> <Catalytic Receptor>
0%

> <Ion Channel>
5%

> <Transporter>
0%

> <Protein>
82%

> <Unidentified Target>
0%

> <Murcko (InChI Code)>
InChI=1S/C13H10N2/c1-2-6-11(7-3-1)12-10-15-9-5-4-8-13(15)14-12/h1-10H

$$$$

     RDKit          2D

 17 19  0  0  0  0  0  0  0  0999 V2000
    3.3037   -4.2221    0.0000 C   0  0  0  0  0  0  0  0  0  0  0  0
    2.9918   -2.7549    0.0000 C   0  0  0  0  0  0  0  0  0  0  0  0
    1.5000   -2.5981    0.0000 C   0  0  0  0  0  0  0  0  0  0  0  0
    0.7500   -1.2990    0.0000 C   0  0  0  0  0  0  0  0  0  0  0  0
    1.5000    0.0000    0.0000 C   0  0  0  0  0  0  0  0  0  0  0  0
    0.7500    1.2990    0.0000 C   0  0  0  0  0  0  0  0  0  0  0  0
   -0.7500    1.2990    0.0000 C   0  0  0  0  0  0  0  0  0  0  0  0
   -1.5000    0.0000    0.0000 C   0  0  0  0  0  0  0  0  0  0  0  0
   -0.7500   -1.2990    0.0000 C   0  0  0  0  0  0  0  0  0  0  0  0
    0.8899   -3.9684    0.0000 N   0  0  0  0  0  0  0  0  0  0  0  0
   -0.5773   -4.2803    0.0000 C   0  0  0  0  0  0  0  0  0  0  0  0
   -1.5810   -3.1655    0.0000 C   0  0  0  0  0  0  0  0  0  0  0  0
   -3.0482   -3.4774    0.0000 C   0  0  0  0  0  0  0  0  0  0  0  0
   -3.5118   -4.9040    0.0000 C   0  0  0  0  0  0  0  0  0  0  0  0
   -2.5081   -6.0187    0.0000 C   0  0  0  0  0  0  0  0  0  0  0  0
   -1.0409   -5.7068    0.0000 C   0  0  0  0  0  0  0  0  0  0  0  0
    2.0046   -4.9721    0.0000 N   0  0  0  0  0  0  0  0  0  0  0  0
  1  2  1  0
  2  3  2  0
  3  4  1  0
  4  5  2  0
  5  6  1  0
  6  7  2  0
  7  8  1  0
  8  9  2  0
  3 10  1  0
 10 11  1  0
 11 12  2  0
 12 13  1  0
 13 14  2  0
 14 15  1  0
 15 16  2  0
 10 17  1  0
 17  1  2  0
  9  4  1  0
 16 11  1  0
M  END
> <N*>
662

> <Welsch List>
No

> <False Positives (Rishton)>
8%

> <False Positives (Hann)>
0%

> <H>
0.94

> <Information>
2.38

> <KL Divergence>
1.36

> <Neural Network Score (average)>
0.29

> <GPCR>
18%

> <Enzyme>
78%

> <Kinase>
0%

> <Proteinase>
0%

> <Nuclear Receptor>
0%

> <Catalytic Receptor>
0%

> <Ion Channel>
0%

> <Transporter>
0%

> <Protein>
4%

> <Unidentified Target>
0%

> <Murcko (InChI Code)>
InChI=1S/C15H12N2/c1-3-7-13(8-4-1)15-11-12-16-17(15)14-9-5-2-6-10-14/h1-12H

$$$$

     RDKit          2D

 14 16  0  0  0  0  0  0  0  0999 V2000
   -0.0000   -3.6073    0.0000 C   0  0  0  0  0  0  0  0  0  0  0  0
    1.2135   -2.7256    0.0000 N   0  0  0  0  0  0  0  0  0  0  0  0
    0.7500   -1.2990    0.0000 C   0  0  0  0  0  0  0  0  0  0  0  0
    1.5000    0.0000    0.0000 C   0  0  0  0  0  0  0  0  0  0  0  0
    0.7500    1.2990    0.0000 N   0  0  0  0  0  0  0  0  0  0  0  0
   -0.7500    1.2990    0.0000 C   0  0  0  0  0  0  0  0  0  0  0  0
   -1.5000    0.0000    0.0000 N   0  0  0  0  0  0  0  0  0  0  0  0
   -0.7500   -1.2990    0.0000 C   0  0  0  0  0  0  0  0  0  0  0  0
   -1.2135   -2.7256    0.0000 N   0  0  0  0  0  0  0  0  0  0  0  0
   -2.6401   -3.1891    0.0000 C   0  0  0  0  0  0  0  0  0  0  0  0
   -3.1036   -4.6157    0.0000 C   0  0  0  0  0  0  0  0  0  0  0  0
   -4.6036   -4.6157    0.0000 C   0  0  0  0  0  0  0  0  0  0  0  0
   -5.0672   -3.1891    0.0000 C   0  0  0  0  0  0  0  0  0  0  0  0
   -3.8536   -2.3075    0.0000 O   0  0  0  0  0  0  0  0  0  0  0  0
  1  2  2  0
  2  3  1  0
  3  4  2  0
  4  5  1  0
  5  6  2  0
  6  7  1  0
  7  8  2  0
  8  9  1  0
  9 10  1  0
 10 11  1  0
 11 12  1  0
 12 13  1  0
 13 14  1  0
  9  1  1  0
 14 10  1  0
  8  3  1  0
M  END
> <N*>
111

> <Welsch List>
Yes

> <False Positives (Rishton)>
6%

> <False Positives (Hann)>
0%

> <H>
0.92

> <Information>
2.4

> <KL Divergence>
0.78

> <Neural Network Score (average)>
0.01

> <GPCR>
83%

> <Enzyme>
11%

> <Kinase>
3%

> <Proteinase>
0%

> <Nuclear Receptor>
0%

> <Catalytic Receptor>
0%

> <Ion Channel>
2%

> <Transporter>
2%

> <Protein>
0%

> <Unidentified Target>
0%

> <Murcko (InChI Code)>
InChI=1S/C9H10N4O/c1-2-8(14-3-1)13-6-12-7-4-10-5-11-9(7)13/h4-6,8H,1-3H2

$$$$

     RDKit          2D

 10 11  0  0  0  0  0  0  0  0999 V2000
    1.5000    0.0000    0.0000 C   0  0  0  0  0  0  0  0  0  0  0  0
    0.7500   -1.2990    0.0000 C   0  0  0  0  0  0  0  0  0  0  0  0
   -0.7500   -1.2990    0.0000 C   0  0  0  0  0  0  0  0  0  0  0  0
   -1.5000    0.0000    0.0000 C   0  0  0  0  0  0  0  0  0  0  0  0
   -0.7500    1.2990    0.0000 C   0  0  0  0  0  0  0  0  0  0  0  0
    0.7500    1.2990    0.0000 C   0  0  0  0  0  0  0  0  0  0  0  0
   -1.5000    2.5981    0.0000 C   0  0  0  0  0  0  0  0  0  0  0  0
   -3.0000    2.5981    0.0000 C   0  0  0  0  0  0  0  0  0  0  0  0
   -3.7500    1.2990    0.0000 C   0  0  0  0  0  0  0  0  0  0  0  0
   -3.0000    0.0000    0.0000 C   0  0  0  0  0  0  0  0  0  0  0  0
  1  2  2  0
  2  3  1  0
  3  4  2  0
  4  5  1  0
  5  6  2  0
  5  7  1  0
  7  8  1  0
  8  9  1  0
  9 10  1  0
  6  1  1  0
 10  4  1  0
M  END
> <N*>
858

> <Welsch List>
No

> <False Positives (Rishton)>
9%

> <False Positives (Hann)>
1%

> <H>
0.68

> <Information>
2.64

> <KL Divergence>
1.07

> <Neural Network Score (average)>
0.5

> <GPCR>
89%

> <Enzyme>
2%

> <Kinase>
0%

> <Proteinase>
1%

> <Nuclear Receptor>
7%

> <Catalytic Receptor>
0%

> <Ion Channel>
0%

> <Transporter>
0%

> <Protein>
0%

> <Unidentified Target>
0%

> <Murcko (InChI Code)>
InChI=1S/C10H12/c1-2-6-10-8-4-3-7-9(10)5-1/h1-2,5-6H,3-4,7-8H2

$$$$

     RDKit          2D

 17 19  0  0  0  0  0  0  0  0999 V2000
    2.0046   -4.9721    0.0000 C   0  0  0  0  0  0  0  0  0  0  0  0
    3.3037   -4.2221    0.0000 O   0  0  0  0  0  0  0  0  0  0  0  0
    2.9918   -2.7549    0.0000 N   0  0  0  0  0  0  0  0  0  0  0  0
    1.5000   -2.5981    0.0000 C   0  0  0  0  0  0  0  0  0  0  0  0
    0.7500   -1.2990    0.0000 C   0  0  0  0  0  0  0  0  0  0  0  0
    1.5000    0.0000    0.0000 C   0  0  0  0  0  0  0  0  0  0  0  0
    0.7500    1.2990    0.0000 C   0  0  0  0  0  0  0  0  0  0  0  0
   -0.7500    1.2990    0.0000 C   0  0  0  0  0  0  0  0  0  0  0  0
   -1.5000    0.0000    0.0000 C   0  0  0  0  0  0  0  0  0  0  0  0
   -0.7500   -1.2990    0.0000 C   0  0  0  0  0  0  0  0  0  0  0  0
    0.8899   -3.9684    0.0000 C   0  0  0  0  0  0  0  0  0  0  0  0
   -0.5773   -4.2803    0.0000 C   0  0  0  0  0  0  0  0  0  0  0  0
   -1.5810   -3.1655    0.0000 C   0  0  0  0  0  0  0  0  0  0  0  0
   -3.0482   -3.4774    0.0000 C   0  0  0  0  0  0  0  0  0  0  0  0
   -3.5118   -4.9040    0.0000 C   0  0  0  0  0  0  0  0  0  0  0  0
   -2.5081   -6.0187    0.0000 C   0  0  0  0  0  0  0  0  0  0  0  0
   -1.0409   -5.7068    0.0000 C   0  0  0  0  0  0  0  0  0  0  0  0
  1  2  1  0
  2  3  1  0
  3  4  2  0
  4  5  1  0
  5  6  2  0
  6  7  1  0
  7  8  2  0
  8  9  1  0
  9 10  2  0
  4 11  1  0
 11 12  1  0
 12 13  2  0
 13 14  1  0
 14 15  2  0
 15 16  1  0
 16 17  2  0
 11  1  2  0
 17 12  1  0
 10  5  1  0
M  END
> <N*>
104

> <Welsch List>
No

> <False Positives (Rishton)>
0%

> <False Positives (Hann)>
0%

> <H>
0.68

> <Information>
2.64

> <KL Divergence>
2.05

> <Neural Network Score (average)>
0.08

> <GPCR>
0%

> <Enzyme>
86%

> <Kinase>
0%

> <Proteinase>
0%

> <Nuclear Receptor>
2%

> <Catalytic Receptor>
0%

> <Ion Channel>
0%

> <Transporter>
0%

> <Protein>
13%

> <Unidentified Target>
0%

> <Murcko (InChI Code)>
InChI=1S/C15H11NO/c1-3-7-12(8-4-1)14-11-17-16-15(14)13-9-5-2-6-10-13/h1-11H

$$$$

     RDKit          2D

 10 11  0  0  0  0  0  0  0  0999 V2000
    1.5000    0.0000    0.0000 C   0  0  0  0  0  0  0  0  0  0  0  0
    0.7500   -1.2990    0.0000 C   0  0  0  0  0  0  0  0  0  0  0  0
   -0.7500   -1.2990    0.0000 C   0  0  0  0  0  0  0  0  0  0  0  0
   -1.5000    0.0000    0.0000 C   0  0  0  0  0  0  0  0  0  0  0  0
   -0.7500    1.2990    0.0000 C   0  0  0  0  0  0  0  0  0  0  0  0
    0.7500    1.2990    0.0000 C   0  0  0  0  0  0  0  0  0  0  0  0
   -1.5000    2.5981    0.0000 C   0  0  0  0  0  0  0  0  0  0  0  0
   -3.0000    2.5981    0.0000 C   0  0  0  0  0  0  0  0  0  0  0  0
   -3.7500    1.2990    0.0000 N   0  0  0  0  0  0  0  0  0  0  0  0
   -3.0000    0.0000    0.0000 C   0  0  0  0  0  0  0  0  0  0  0  0
  1  2  2  0
  2  3  1  0
  3  4  2  0
  4  5  1  0
  5  6  2  0
  5  7  1  0
  7  8  1  0
  8  9  1  0
  9 10  1  0
  6  1  1  0
 10  4  1  0
M  END
> <N*>
206

> <Welsch List>
Yes

> <False Positives (Rishton)>
6%

> <False Positives (Hann)>
0%

> <H>
0.66

> <Information>
2.66

> <KL Divergence>
1.75

> <Neural Network Score (average)>
0.47

> <GPCR>
4%

> <Enzyme>
89%

> <Kinase>
0%

> <Proteinase>
4%

> <Nuclear Receptor>
2%

> <Catalytic Receptor>
0%

> <Ion Channel>
0%

> <Transporter>
0%

> <Protein>
0%

> <Unidentified Target>
0%

> <Murcko (InChI Code)>
InChI=1S/C9H11N/c1-2-4-9-7-10-6-5-8(9)3-1/h1-4,10H,5-7H2

$$$$

     RDKit          2D

  6  6  0  0  0  0  0  0  0  0999 V2000
    1.5000    0.0000    0.0000 C   0  0  0  0  0  0  0  0  0  0  0  0
    0.7500   -1.2990    0.0000 C   0  0  0  0  0  0  0  0  0  0  0  0
   -0.7500   -1.2990    0.0000 C   0  0  0  0  0  0  0  0  0  0  0  0
   -1.5000    0.0000    0.0000 O   0  0  0  0  0  0  0  0  0  0  0  0
   -0.7500    1.2990    0.0000 C   0  0  0  0  0  0  0  0  0  0  0  0
    0.7500    1.2990    0.0000 C   0  0  0  0  0  0  0  0  0  0  0  0
  1  2  1  0
  2  3  1  0
  3  4  1  0
  4  5  1  0
  5  6  1  0
  6  1  1  0
M  END
> <N*>
119

> <Welsch List>
No

> <False Positives (Rishton)>
12%

> <False Positives (Hann)>
0%

> <H>
0.61

> <Information>
2.71

> <KL Divergence>
2.08

> <Neural Network Score (average)>
0.0

> <GPCR>
0%

> <Enzyme>
87%

> <Kinase>
0%

> <Proteinase>
1%

> <Nuclear Receptor>
0%

> <Catalytic Receptor>
0%

> <Ion Channel>
0%

> <Transporter>
0%

> <Protein>
13%

> <Unidentified Target>
0%

> <Murcko (InChI Code)>
InChI=1S/C5H10O/c1-2-4-6-5-3-1/h1-5H2

$$$$

     RDKit          2D

 23 24  0  0  0  0  0  0  0  0999 V2000
    3.0000   -5.1962    0.0000 O   0  0  0  0  0  0  0  0  0  0  0  0
    1.5000   -5.1962    0.0000 C   0  0  0  0  0  0  0  0  0  0  0  0
    0.7500   -3.8971    0.0000 C   0  0  0  0  0  0  0  0  0  0  0  0
    1.5000   -2.5981    0.0000 C   0  0  0  0  0  0  0  0  0  0  0  0
    0.7500   -1.2990    0.0000 C   0  0  0  0  0  0  0  0  0  0  0  0
    1.5000    0.0000    0.0000 C   0  0  0  0  0  0  0  0  0  0  0  0
    0.7500    1.2990    0.0000 C   0  0  0  0  0  0  0  0  0  0  0  0
   -0.7500    1.2990    0.0000 C   0  0  0  0  0  0  0  0  0  0  0  0
   -1.5000    0.0000    0.0000 C   0  0  0  0  0  0  0  0  0  0  0  0
   -0.7500   -1.2990    0.0000 C   0  0  0  0  0  0  0  0  0  0  0  0
    0.7500   -6.4952    0.0000 N   0  0  0  0  0  0  0  0  0  0  0  0
    1.5000   -7.7942    0.0000 C   0  0  0  0  0  0  0  0  0  0  0  0
    0.7500   -9.0933    0.0000 C   0  0  0  0  0  0  0  0  0  0  0  0
   -0.7500   -9.0933    0.0000 O   0  0  0  0  0  0  0  0  0  0  0  0
    1.5000  -10.3923    0.0000 N   0  0  0  0  0  0  0  0  0  0  0  0
    0.7500  -11.6913    0.0000 C   0  0  0  0  0  0  0  0  0  0  0  0
    1.5000  -12.9904    0.0000 C   0  0  0  0  0  0  0  0  0  0  0  0
    0.7500  -14.2894    0.0000 C   0  0  0  0  0  0  0  0  0  0  0  0
   -0.7500  -14.2894    0.0000 C   0  0  0  0  0  0  0  0  0  0  0  0
   -1.5000  -15.5885    0.0000 C   0  0  0  0  0  0  0  0  0  0  0  0
   -0.7500  -16.8875    0.0000 C   0  0  0  0  0  0  0  0  0  0  0  0
    0.7500  -16.8875    0.0000 C   0  0  0  0  0  0  0  0  0  0  0  0
    1.5000  -15.5885    0.0000 C   0  0  0  0  0  0  0  0  0  0  0  0
  1  2  2  0
  2  3  1  0
  3  4  1  0
  4  5  1  0
  5  6  2  0
  6  7  1  0
  7  8  2  0
  8  9  1  0
  9 10  2  0
  2 11  1  0
 11 12  1  0
 12 13  1  0
 13 14  2  0
 13 15  1  0
 15 16  1  0
 16 17  1  0
 17 18  1  0
 18 19  2  0
 19 20  1  0
 20 21  2  0
 21 22  1  0
 22 23  2  0
 10  5  1  0
 23 18  1  0
M  END
> <N*>
441

> <Welsch List>
No

> <False Positives (Rishton)>
9%

> <False Positives (Hann)>
0%

> <H>
0.45

> <Information>
2.87

> <KL Divergence>
1.11

> <Neural Network Score (average)>
0.01

> <GPCR>
93%

> <Enzyme>
2%

> <Kinase>
0%

> <Proteinase>
5%

> <Nuclear Receptor>
0%

> <Catalytic Receptor>
0%

> <Ion Channel>
0%

> <Transporter>
0%

> <Protein>
0%

> <Unidentified Target>
0%

> <Murcko (InChI Code)>
InChI=1S/C19H22N2O2/c22-18(12-11-16-7-3-1-4-8-16)21-15-19(23)20-14-13-17-9-5-2-6-10-17/h1-10H,11-15H2,(H,20,23)(H,21,22)

$$$$

     RDKit          2D

 28 31  0  0  0  0  0  0  0  0999 V2000
    3.0000    0.0000    0.0000 O   0  0  0  0  0  0  0  0  0  0  0  0
    1.5000    0.0000    0.0000 C   0  0  0  0  0  0  0  0  0  0  0  0
    0.7500   -1.2990    0.0000 C   0  0  0  0  0  0  0  0  0  0  0  0
   -0.7500   -1.2990    0.0000 C   0  0  0  0  0  0  0  0  0  0  0  0
   -1.5000    0.0000    0.0000 C   0  0  0  0  0  0  0  0  0  0  0  0
   -3.0000    0.0000    0.0000 C   0  0  0  0  0  0  0  0  0  0  0  0
   -3.7500    1.2990    0.0000 C   0  0  0  0  0  0  0  0  0  0  0  0
   -3.0000    2.5981    0.0000 C   0  0  0  0  0  0  0  0  0  0  0  0
   -3.7500    3.8971    0.0000 O   0  0  0  0  0  0  0  0  0  0  0  0
   -3.0000    5.1962    0.0000 C   0  0  0  0  0  0  0  0  0  0  0  0
   -3.7500    6.4952    0.0000 C   0  0  0  0  0  0  0  0  0  0  0  0
   -3.0000    7.7942    0.0000 C   0  0  0  0  0  0  0  0  0  0  0  0
   -3.7500    9.0933    0.0000 C   0  0  0  0  0  0  0  0  0  0  0  0
   -3.0000   10.3923    0.0000 N   0  0  0  0  0  0  0  0  0  0  0  0
   -1.5000   10.3923    0.0000 C   0  0  0  0  0  0  0  0  0  0  0  0
   -0.7500   11.6913    0.0000 C   0  0  0  0  0  0  0  0  0  0  0  0
   -1.5000   12.9904    0.0000 N   0  0  0  0  0  0  0  0  0  0  0  0
   -0.7500   14.2894    0.0000 C   0  0  0  0  0  0  0  0  0  0  0  0
    0.7500   14.2894    0.0000 C   0  0  0  0  0  0  0  0  0  0  0  0
    1.5000   15.5885    0.0000 C   0  0  0  0  0  0  0  0  0  0  0  0
    0.7500   16.8875    0.0000 C   0  0  0  0  0  0  0  0  0  0  0  0
   -0.7500   16.8875    0.0000 C   0  0  0  0  0  0  0  0  0  0  0  0
   -1.5000   15.5885    0.0000 C   0  0  0  0  0  0  0  0  0  0  0  0
   -3.0000   12.9904    0.0000 C   0  0  0  0  0  0  0  0  0  0  0  0
   -3.7500   11.6913    0.0000 C   0  0  0  0  0  0  0  0  0  0  0  0
   -1.5000    2.5981    0.0000 C   0  0  0  0  0  0  0  0  0  0  0  0
   -0.7500    1.2990    0.0000 C   0  0  0  0  0  0  0  0  0  0  0  0
    0.7500    1.2990    0.0000 N   0  0  0  0  0  0  0  0  0  0  0  0
  1  2  2  0
  2  3  1  0
  3  4  1  0
  4  5  1  0
  5  6  2  0
  6  7  1  0
  7  8  2  0
  8  9  1  0
  9 10  1  0
 10 11  1  0
 11 12  1  0
 12 13  1  0
 13 14  1  0
 14 15  1  0
 15 16  1  0
 16 17  1  0
 17 18  1  0
 18 19  2  0
 19 20  1  0
 20 21  2  0
 21 22  1  0
 22 23  2  0
 17 24  1  0
 24 25  1  0
  8 26  1  0
 26 27  2  0
 27 28  1  0
 28  2  1  0
 27  5  1  0
 25 14  1  0
 23 18  1  0
M  END
> <N*>
171

> <Welsch List>
Yes

> <False Positives (Rishton)>
0%

> <False Positives (Hann)>
6%

> <H>
0.4

> <Information>
2.92

> <KL Divergence>
1.25

> <Neural Network Score (average)>
0.05

> <GPCR>
95%

> <Enzyme>
1%

> <Kinase>
0%

> <Proteinase>
0%

> <Nuclear Receptor>
0%

> <Catalytic Receptor>
0%

> <Ion Channel>
2%

> <Transporter>
1%

> <Protein>
0%

> <Unidentified Target>
2%

> <Murcko (InChI Code)>
InChI=1S/C23H29N3O2/c27-23-11-9-19-8-10-21(18-22(19)24-23)28-17-5-4-12-25-13-15-26(16-14-25)20-6-2-1-3-7-20/h1-3,6-8,10,18H,4-5,9,11-17H2,(H,24,27)

$$$$

     RDKit          2D

  9 10  0  0  0  0  0  0  0  0999 V2000
   -0.0000   -3.6073    0.0000 C   0  0  0  0  0  0  0  0  0  0  0  0
    1.2135   -2.7256    0.0000 N   0  0  0  0  0  0  0  0  0  0  0  0
    0.7500   -1.2990    0.0000 C   0  0  0  0  0  0  0  0  0  0  0  0
    1.5000    0.0000    0.0000 C   0  0  0  0  0  0  0  0  0  0  0  0
    0.7500    1.2990    0.0000 C   0  0  0  0  0  0  0  0  0  0  0  0
   -0.7500    1.2990    0.0000 C   0  0  0  0  0  0  0  0  0  0  0  0
   -1.5000    0.0000    0.0000 C   0  0  0  0  0  0  0  0  0  0  0  0
   -0.7500   -1.2990    0.0000 C   0  0  0  0  0  0  0  0  0  0  0  0
   -1.2135   -2.7256    0.0000 S   0  0  0  0  0  0  0  0  0  0  0  0
  1  2  2  0
  2  3  1  0
  3  4  2  0
  4  5  1  0
  5  6  2  0
  6  7  1  0
  7  8  2  0
  8  9  1  0
  9  1  1  0
  8  3  1  0
M  END
> <N*>
664

> <Welsch List>
No

> <False Positives (Rishton)>
5%

> <False Positives (Hann)>
0%

> <H>
0.39

> <Information>
2.93

> <KL Divergence>
1.98

> <Neural Network Score (average)>
0.13

> <GPCR>
2%

> <Enzyme>
95%

> <Kinase>
0%

> <Proteinase>
3%

> <Nuclear Receptor>
1%

> <Catalytic Receptor>
0%

> <Ion Channel>
0%

> <Transporter>
0%

> <Protein>
0%

> <Unidentified Target>
0%

> <Murcko (InChI Code)>
InChI=1S/C7H5NS/c1-2-4-7-6(3-1)8-5-9-7/h1-5H

$$$$

     RDKit          2D

 28 32  0  0  0  0  0  0  0  0999 V2000
    3.0000   -2.5981    0.0000 O   0  0  0  0  0  0  0  0  0  0  0  0
    1.5000   -2.5981    0.0000 C   0  0  0  0  0  0  0  0  0  0  0  0
    0.7500   -3.8971    0.0000 C   0  0  0  0  0  0  0  0  0  0  0  0
    1.5000   -5.1962    0.0000 C   0  0  0  0  0  0  0  0  0  0  0  0
    0.7500   -6.4952    0.0000 C   0  0  0  0  0  0  0  0  0  0  0  0
    1.5000   -7.7942    0.0000 N   0  0  0  0  0  0  0  0  0  0  0  0
    0.7500   -9.0933    0.0000 C   0  0  0  0  0  0  0  0  0  0  0  0
    1.5000  -10.3923    0.0000 C   0  0  0  0  0  0  0  0  0  0  0  0
    3.0000  -10.3923    0.0000 C   0  0  0  0  0  0  0  0  0  0  0  0
    3.7500  -11.6913    0.0000 C   0  0  0  0  0  0  0  0  0  0  0  0
    5.2418  -11.8481    0.0000 N   0  0  0  0  0  0  0  0  0  0  0  0
    5.5537  -13.3154    0.0000 O   0  0  0  0  0  0  0  0  0  0  0  0
    4.2546  -14.0654    0.0000 C   0  0  0  0  0  0  0  0  0  0  0  0
    3.9427  -15.5326    0.0000 C   0  0  0  0  0  0  0  0  0  0  0  0
    2.5162  -15.9961    0.0000 C   0  0  0  0  0  0  0  0  0  0  0  0
    1.4014  -14.9924    0.0000 C   0  0  0  0  0  0  0  0  0  0  0  0
    1.7133  -13.5252    0.0000 C   0  0  0  0  0  0  0  0  0  0  0  0
    3.1399  -13.0617    0.0000 C   0  0  0  0  0  0  0  0  0  0  0  0
    3.7500   -9.0933    0.0000 C   0  0  0  0  0  0  0  0  0  0  0  0
    3.0000   -7.7942    0.0000 C   0  0  0  0  0  0  0  0  0  0  0  0
   -0.7500   -3.8971    0.0000 C   0  0  0  0  0  0  0  0  0  0  0  0
   -1.5000   -2.5981    0.0000 N   0  0  0  0  0  0  0  0  0  0  0  0
   -0.7500   -1.2990    0.0000 C   0  0  0  0  0  0  0  0  0  0  0  0
    0.7500   -1.2990    0.0000 N   0  0  0  0  0  0  0  0  0  0  0  0
    1.5000    0.0000    0.0000 C   0  0  0  0  0  0  0  0  0  0  0  0
    0.7500    1.2990    0.0000 C   0  0  0  0  0  0  0  0  0  0  0  0
   -0.7500    1.2990    0.0000 C   0  0  0  0  0  0  0  0  0  0  0  0
   -1.5000    0.0000    0.0000 C   0  0  0  0  0  0  0  0  0  0  0  0
  1  2  2  0
  2  3  1  0
  3  4  1  0
  4  5  1  0
  5  6  1  0
  6  7  1  0
  7  8  1  0
  8  9  1  0
  9 10  1  0
 10 11  2  0
 11 12  1  0
 12 13  1  0
 13 14  2  0
 14 15  1  0
 15 16  2  0
 16 17  1  0
 17 18  2  0
  9 19  1  0
 19 20  1  0
  3 21  2  0
 21 22  1  0
 22 23  2  0
 23 24  1  0
 24 25  1  0
 25 26  1  0
 26 27  1  0
 27 28  1  0
 24  2  1  0
 20  6  1  0
 28 23  1  0
 18 10  1  0
 18 13  1  0
M  END
> <N*>
212

> <Welsch List>
No

> <False Positives (Rishton)>
0%

> <False Positives (Hann)>
0%

> <H>
0.33

> <Information>
2.99

> <KL Divergence>
1.32

> <Neural Network Score (average)>
0.78

> <GPCR>
94%

> <Enzyme>
0%

> <Kinase>
0%

> <Proteinase>
0%

> <Nuclear Receptor>
0%

> <Catalytic Receptor>
0%

> <Ion Channel>
6%

> <Transporter>
0%

> <Protein>
0%

> <Unidentified Target>
0%

> <Murcko (InChI Code)>
InChI=1S/C22H26N4O2/c27-22-17(15-23-20-7-3-4-11-26(20)22)10-14-25-12-8-16(9-13-25)21-18-5-1-2-6-19(18)28-24-21/h1-2,5-6,15-16H,3-4,7-14H2

$$$$

     RDKit          2D

 10 11  0  0  0  0  0  0  0  0999 V2000
    1.5000    0.0000    0.0000 C   0  0  0  0  0  0  0  0  0  0  0  0
    0.7500   -1.2990    0.0000 C   0  0  0  0  0  0  0  0  0  0  0  0
   -0.7500   -1.2990    0.0000 C   0  0  0  0  0  0  0  0  0  0  0  0
   -1.5000    0.0000    0.0000 C   0  0  0  0  0  0  0  0  0  0  0  0
   -0.7500    1.2990    0.0000 C   0  0  0  0  0  0  0  0  0  0  0  0
    0.7500    1.2990    0.0000 C   0  0  0  0  0  0  0  0  0  0  0  0
   -1.5000    2.5981    0.0000 C   0  0  0  0  0  0  0  0  0  0  0  0
   -3.0000    2.5981    0.0000 C   0  0  0  0  0  0  0  0  0  0  0  0
   -3.7500    1.2990    0.0000 C   0  0  0  0  0  0  0  0  0  0  0  0
   -3.0000    0.0000    0.0000 O   0  0  0  0  0  0  0  0  0  0  0  0
  1  2  2  0
  2  3  1  0
  3  4  2  0
  4  5  1  0
  5  6  2  0
  5  7  1  0
  7  8  2  0
  8  9  1  0
  9 10  1  0
  6  1  1  0
 10  4  1  0
M  END
> <N*>
117

> <Welsch List>
No

> <False Positives (Rishton)>
0%

> <False Positives (Hann)>
3%

> <H>
0.31

> <Information>
3.01

> <KL Divergence>
2.16

> <Neural Network Score (average)>
0.05

> <GPCR>
1%

> <Enzyme>
96%

> <Kinase>
0%

> <Proteinase>
0%

> <Nuclear Receptor>
0%

> <Catalytic Receptor>
0%

> <Ion Channel>
1%

> <Transporter>
0%

> <Protein>
0%

> <Unidentified Target>
3%

> <Murcko (InChI Code)>
InChI=1S/C9H8O/c1-2-6-9-8(4-1)5-3-7-10-9/h1-6H,7H2

$$$$

     RDKit          2D

 20 23  0  0  0  0  0  0  0  0999 V2000
    1.6772   -6.3393    0.0000 C   0  0  0  0  0  0  0  0  0  0  0  0
    0.2013   -6.0714    0.0000 C   0  0  0  0  0  0  0  0  0  0  0  0
    0.0000   -4.5850    0.0000 C   0  0  0  0  0  0  0  0  0  0  0  0
    1.3515   -3.9342    0.0000 C   0  0  0  0  0  0  0  0  0  0  0  0
    2.3880   -5.0184    0.0000 S   0  0  0  0  0  0  0  0  0  0  0  0
    1.6852   -2.4718    0.0000 N   0  0  0  0  0  0  0  0  0  0  0  0
    0.7500   -1.2990    0.0000 C   0  0  0  0  0  0  0  0  0  0  0  0
    1.5000    0.0000    0.0000 C   0  0  0  0  0  0  0  0  0  0  0  0
    0.7500    1.2990    0.0000 C   0  0  0  0  0  0  0  0  0  0  0  0
   -0.7500    1.2990    0.0000 C   0  0  0  0  0  0  0  0  0  0  0  0
   -1.5000    0.0000    0.0000 C   0  0  0  0  0  0  0  0  0  0  0  0
   -0.7500   -1.2990    0.0000 C   0  0  0  0  0  0  0  0  0  0  0  0
   -1.6852   -2.4718    0.0000 N   0  0  0  0  0  0  0  0  0  0  0  0
   -1.3515   -3.9342    0.0000 C   0  0  0  0  0  0  0  0  0  0  0  0
   -2.5242   -4.8694    0.0000 N   0  0  0  0  0  0  0  0  0  0  0  0
   -3.9205   -4.3214    0.0000 C   0  0  0  0  0  0  0  0  0  0  0  0
   -5.0933   -5.2566    0.0000 C   0  0  0  0  0  0  0  0  0  0  0  0
   -4.8697   -6.7399    0.0000 N   0  0  0  0  0  0  0  0  0  0  0  0
   -3.4734   -7.2879    0.0000 C   0  0  0  0  0  0  0  0  0  0  0  0
   -2.3006   -6.3527    0.0000 C   0  0  0  0  0  0  0  0  0  0  0  0
  1  2  2  0
  2  3  1  0
  3  4  2  0
  4  5  1  0
  4  6  1  0
  6  7  1  0
  7  8  2  0
  8  9  1  0
  9 10  2  0
 10 11  1  0
 11 12  2  0
 12 13  1  0
 13 14  2  0
 14 15  1  0
 15 16  1  0
 16 17  1  0
 17 18  1  0
 18 19  1  0
 19 20  1  0
  5  1  1  0
 12  7  1  0
 20 15  1  0
 14  3  1  0
M  END
> <N*>
222

> <Welsch List>
No

> <False Positives (Rishton)>
0%

> <False Positives (Hann)>
0%

> <H>
0.3

> <Information>
3.02

> <KL Divergence>
1.3

> <Neural Network Score (average)>
0.94

> <GPCR>
95%

> <Enzyme>
0%

> <Kinase>
0%

> <Proteinase>
0%

> <Nuclear Receptor>
0%

> <Catalytic Receptor>
0%

> <Ion Channel>
4%

> <Transporter>
1%

> <Protein>
0%

> <Unidentified Target>
0%

> <Murcko (InChI Code)>
InChI=1S/C15H16N4S/c1-2-4-13-12(3-1)17-14(19-8-6-16-7-9-19)11-5-10-20-15(11)18-13/h1-5,10,16,18H,6-9H2

$$$$

     RDKit          2D

 15 16  0  0  0  0  0  0  0  0999 V2000
    3.0000   -5.1962    0.0000 O   0  0  0  0  0  0  0  0  0  0  0  0
    1.5000   -5.1962    0.0000 C   0  0  0  0  0  0  0  0  0  0  0  0
    0.7500   -3.8971    0.0000 C   0  0  0  0  0  0  0  0  0  0  0  0
    1.5000   -2.5981    0.0000 C   0  0  0  0  0  0  0  0  0  0  0  0
    0.7500   -1.2990    0.0000 C   0  0  0  0  0  0  0  0  0  0  0  0
    1.5000    0.0000    0.0000 C   0  0  0  0  0  0  0  0  0  0  0  0
    0.7500    1.2990    0.0000 C   0  0  0  0  0  0  0  0  0  0  0  0
   -0.7500    1.2990    0.0000 C   0  0  0  0  0  0  0  0  0  0  0  0
   -1.5000    0.0000    0.0000 C   0  0  0  0  0  0  0  0  0  0  0  0
   -0.7500   -1.2990    0.0000 C   0  0  0  0  0  0  0  0  0  0  0  0
    0.7500   -6.4952    0.0000 N   0  0  0  0  0  0  0  0  0  0  0  0
    1.3601   -7.8655    0.0000 C   0  0  0  0  0  0  0  0  0  0  0  0
    0.2454   -8.8692    0.0000 C   0  0  0  0  0  0  0  0  0  0  0  0
   -1.0537   -8.1192    0.0000 C   0  0  0  0  0  0  0  0  0  0  0  0
   -0.7418   -6.6520    0.0000 C   0  0  0  0  0  0  0  0  0  0  0  0
  1  2  2  0
  2  3  1  0
  3  4  1  0
  4  5  1  0
  5  6  2  0
  6  7  1  0
  7  8  2  0
  8  9  1  0
  9 10  2  0
  2 11  1  0
 11 12  1  0
 12 13  1  0
 13 14  1  0
 14 15  1  0
 10  5  1  0
 15 11  1  0
M  END
> <N*>
164

> <Welsch List>
No

> <False Positives (Rishton)>
4%

> <False Positives (Hann)>
0%

> <H>
0.24

> <Information>
3.08

> <KL Divergence>
3.09

> <Neural Network Score (average)>
0.17

> <GPCR>
1%

> <Enzyme>
2%

> <Kinase>
0%

> <Proteinase>
97%

> <Nuclear Receptor>
0%

> <Catalytic Receptor>
0%

> <Ion Channel>
1%

> <Transporter>
0%

> <Protein>
0%

> <Unidentified Target>
0%

> <Murcko (InChI Code)>
InChI=1S/C13H17NO/c15-13(14-10-4-5-11-14)9-8-12-6-2-1-3-7-12/h1-3,6-7H,4-5,8-11H2

$$$$

     RDKit          2D

 19 21  0  0  0  0  0  0  0  0999 V2000
    1.5000    0.0000    0.0000 C   0  0  0  0  0  0  0  0  0  0  0  0
    0.7500   -1.2990    0.0000 C   0  0  0  0  0  0  0  0  0  0  0  0
   -0.7500   -1.2990    0.0000 C   0  0  0  0  0  0  0  0  0  0  0  0
   -1.5000    0.0000    0.0000 C   0  0  0  0  0  0  0  0  0  0  0  0
   -3.0000    0.0000    0.0000 C   0  0  0  0  0  0  0  0  0  0  0  0
   -3.7500    1.2990    0.0000 C   0  0  0  0  0  0  0  0  0  0  0  0
   -3.0000    2.5981    0.0000 C   0  0  0  0  0  0  0  0  0  0  0  0
   -3.7500    3.8971    0.0000 C   0  0  0  0  0  0  0  0  0  0  0  0
   -5.2500    3.8971    0.0000 C   0  0  0  0  0  0  0  0  0  0  0  0
   -6.0000    2.5981    0.0000 C   0  0  0  0  0  0  0  0  0  0  0  0
   -5.2500    1.2990    0.0000 C   0  0  0  0  0  0  0  0  0  0  0  0
   -3.7500   -1.2990    0.0000 N   0  0  0  0  0  0  0  0  0  0  0  0
   -5.2500   -1.2990    0.0000 C   0  0  0  0  0  0  0  0  0  0  0  0
   -6.0000   -2.5981    0.0000 C   0  0  0  0  0  0  0  0  0  0  0  0
   -5.2500   -3.8971    0.0000 N   0  0  0  0  0  0  0  0  0  0  0  0
   -3.7500   -3.8971    0.0000 C   0  0  0  0  0  0  0  0  0  0  0  0
   -3.0000   -2.5981    0.0000 C   0  0  0  0  0  0  0  0  0  0  0  0
   -0.7500    1.2990    0.0000 C   0  0  0  0  0  0  0  0  0  0  0  0
    0.7500    1.2990    0.0000 C   0  0  0  0  0  0  0  0  0  0  0  0
  1  2  2  0
  2  3  1  0
  3  4  2  0
  4  5  1  0
  5  6  1  0
  6  7  2  0
  7  8  1  0
  8  9  2  0
  9 10  1  0
 10 11  2  0
  5 12  1  0
 12 13  1  0
 13 14  1  0
 14 15  1  0
 15 16  1  0
 16 17  1  0
  4 18  1  0
 18 19  2  0
 19  1  1  0
 11  6  1  0
 17 12  1  0
M  END
> <N*>
277

> <Welsch List>
No

> <False Positives (Rishton)>
0%

> <False Positives (Hann)>
0%

> <H>
0.16

> <Information>
3.16

> <KL Divergence>
1.34

> <Neural Network Score (average)>
0.5

> <GPCR>
98%

> <Enzyme>
0%

> <Kinase>
0%

> <Proteinase>
0%

> <Nuclear Receptor>
0%

> <Catalytic Receptor>
0%

> <Ion Channel>
1%

> <Transporter>
1%

> <Protein>
0%

> <Unidentified Target>
0%

> <Murcko (InChI Code)>
InChI=1S/C17H20N2/c1-3-7-15(8-4-1)17(16-9-5-2-6-10-16)19-13-11-18-12-14-19/h1-10,17-18H,11-14H2

$$$$

     RDKit          2D

  6  6  0  0  0  0  0  0  0  0999 V2000
    2.7760    0.0000    0.0000 O   0  0  0  0  0  0  0  0  0  0  0  0
    1.2760    0.0000    0.0000 C   0  0  0  0  0  0  0  0  0  0  0  0
    0.3943    1.2135    0.0000 C   0  0  0  0  0  0  0  0  0  0  0  0
   -1.0323    0.7500    0.0000 C   0  0  0  0  0  0  0  0  0  0  0  0
   -1.0323   -0.7500    0.0000 C   0  0  0  0  0  0  0  0  0  0  0  0
    0.3943   -1.2135    0.0000 C   0  0  0  0  0  0  0  0  0  0  0  0
  1  2  2  0
  2  3  1  0
  3  4  1  0
  4  5  1  0
  5  6  1  0
  6  2  1  0
M  END
> <N*>
142

> <Welsch List>
No

> <False Positives (Rishton)>
0%

> <False Positives (Hann)>
0%

> <H>
0.15

> <Information>
3.17

> <KL Divergence>
1.33

> <Neural Network Score (average)>
0.0

> <GPCR>
98%

> <Enzyme>
0%

> <Kinase>
0%

> <Proteinase>
2%

> <Nuclear Receptor>
0%

> <Catalytic Receptor>
0%

> <Ion Channel>
0%

> <Transporter>
0%

> <Protein>
0%

> <Unidentified Target>
0%

> <Murcko (InChI Code)>
InChI=1S/C5H8O/c6-5-3-1-2-4-5/h1-4H2

$$$$

     RDKit          2D

 21 24  0  0  0  0  0  0  0  0999 V2000
    1.5000    0.0000    0.0000 C   0  0  0  0  0  0  0  0  0  0  0  0
    0.7500   -1.2990    0.0000 C   0  0  0  0  0  0  0  0  0  0  0  0
   -0.7500   -1.2990    0.0000 C   0  0  0  0  0  0  0  0  0  0  0  0
   -1.5000    0.0000    0.0000 C   0  0  0  0  0  0  0  0  0  0  0  0
   -0.7500    1.2990    0.0000 C   0  0  0  0  0  0  0  0  0  0  0  0
    0.7500    1.2990    0.0000 C   0  0  0  0  0  0  0  0  0  0  0  0
   -1.2980    2.6953    0.0000 N   0  0  0  0  0  0  0  0  0  0  0  0
   -2.7314    3.1375    0.0000 C   0  0  0  0  0  0  0  0  0  0  0  0
   -2.9549    4.6207    0.0000 N   0  0  0  0  0  0  0  0  0  0  0  0
   -1.7822    5.5560    0.0000 C   0  0  0  0  0  0  0  0  0  0  0  0
   -2.0058    7.0392    0.0000 C   0  0  0  0  0  0  0  0  0  0  0  0
   -3.4021    7.5872    0.0000 N   0  0  0  0  0  0  0  0  0  0  0  0
   -4.5748    6.6520    0.0000 C   0  0  0  0  0  0  0  0  0  0  0  0
   -4.3512    5.1687    0.0000 C   0  0  0  0  0  0  0  0  0  0  0  0
   -3.9707    2.2925    0.0000 C   0  0  0  0  0  0  0  0  0  0  0  0
   -5.2101    3.1375    0.0000 C   0  0  0  0  0  0  0  0  0  0  0  0
   -6.5615    2.4867    0.0000 C   0  0  0  0  0  0  0  0  0  0  0  0
   -6.6736    0.9909    0.0000 C   0  0  0  0  0  0  0  0  0  0  0  0
   -5.4343    0.1459    0.0000 C   0  0  0  0  0  0  0  0  0  0  0  0
   -4.0828    0.7967    0.0000 C   0  0  0  0  0  0  0  0  0  0  0  0
   -2.9832   -0.2236    0.0000 S   0  0  0  0  0  0  0  0  0  0  0  0
  1  2  2  0
  2  3  1  0
  3  4  2  0
  4  5  1  0
  5  6  2  0
  5  7  1  0
  7  8  2  0
  8  9  1  0
  9 10  1  0
 10 11  1  0
 11 12  1  0
 12 13  1  0
 13 14  1  0
  8 15  1  0
 15 16  2  0
 16 17  1  0
 17 18  2  0
 18 19  1  0
 19 20  2  0
 20 21  1  0
  6  1  1  0
 14  9  1  0
 20 15  1  0
 21  4  1  0
M  END
> <N*>
119

> <Welsch List>
No

> <False Positives (Rishton)>
7%

> <False Positives (Hann)>
0%

> <H>
0.14

> <Information>
3.18

> <KL Divergence>
1.38

> <Neural Network Score (average)>
0.78

> <GPCR>
98%

> <Enzyme>
0%

> <Kinase>
0%

> <Proteinase>
0%

> <Nuclear Receptor>
0%

> <Catalytic Receptor>
0%

> <Ion Channel>
0%

> <Transporter>
1%

> <Protein>
0%

> <Unidentified Target>
1%

> <Murcko (InChI Code)>
InChI=1S/C17H17N3S/c1-3-7-15-13(5-1)17(20-11-9-18-10-12-20)19-14-6-2-4-8-16(14)21-15/h1-8,18H,9-12H2

$$$$

     RDKit          2D

 14 15  0  0  0  0  0  0  0  0999 V2000
    1.5000    0.0000    0.0000 C   0  0  0  0  0  0  0  0  0  0  0  0
    0.7500   -1.2990    0.0000 C   0  0  0  0  0  0  0  0  0  0  0  0
   -0.7500   -1.2990    0.0000 C   0  0  0  0  0  0  0  0  0  0  0  0
   -1.5000    0.0000    0.0000 C   0  0  0  0  0  0  0  0  0  0  0  0
   -3.0000    0.0000    0.0000 C   0  0  0  0  0  0  0  0  0  0  0  0
   -3.7500    1.2990    0.0000 N   0  0  0  0  0  0  0  0  0  0  0  0
   -5.2500    1.2990    0.0000 C   0  0  0  0  0  0  0  0  0  0  0  0
   -6.0000    2.5981    0.0000 N   0  0  0  0  0  0  0  0  0  0  0  0
   -7.5000    2.5981    0.0000 C   0  0  0  0  0  0  0  0  0  0  0  0
   -8.2500    1.2990    0.0000 C   0  0  0  0  0  0  0  0  0  0  0  0
   -7.5000    0.0000    0.0000 C   0  0  0  0  0  0  0  0  0  0  0  0
   -6.0000    0.0000    0.0000 N   0  0  0  0  0  0  0  0  0  0  0  0
   -0.7500    1.2990    0.0000 C   0  0  0  0  0  0  0  0  0  0  0  0
    0.7500    1.2990    0.0000 C   0  0  0  0  0  0  0  0  0  0  0  0
  1  2  2  0
  2  3  1  0
  3  4  2  0
  4  5  1  0
  5  6  1  0
  6  7  1  0
  7  8  2  0
  8  9  1  0
  9 10  2  0
 10 11  1  0
 11 12  2  0
  4 13  1  0
 13 14  2  0
 14  1  1  0
 12  7  1  0
M  END
> <N*>
112

> <Welsch List>
No

> <False Positives (Rishton)>
1%

> <False Positives (Hann)>
0%

> <H>
0.13

> <Information>
3.19

> <KL Divergence>
2.22

> <Neural Network Score (average)>
0.01

> <GPCR>
0%

> <Enzyme>
98%

> <Kinase>
2%

> <Proteinase>
0%

> <Nuclear Receptor>
0%

> <Catalytic Receptor>
0%

> <Ion Channel>
0%

> <Transporter>
0%

> <Protein>
0%

> <Unidentified Target>
0%

> <Murcko (InChI Code)>
InChI=1S/C11H11N3/c1-2-5-10(6-3-1)9-14-11-12-7-4-8-13-11/h1-8H,9H2,(H,12,13,14)

$$$$

     RDKit          2D

 24 27  0  0  0  0  0  0  0  0999 V2000
    2.6401   -3.1891    0.0000 O   0  0  0  0  0  0  0  0  0  0  0  0
    1.2135   -2.7256    0.0000 C   0  0  0  0  0  0  0  0  0  0  0  0
    0.7500   -1.2990    0.0000 C   0  0  0  0  0  0  0  0  0  0  0  0
    1.5000    0.0000    0.0000 C   0  0  0  0  0  0  0  0  0  0  0  0
    0.7500    1.2990    0.0000 C   0  0  0  0  0  0  0  0  0  0  0  0
   -0.7500    1.2990    0.0000 C   0  0  0  0  0  0  0  0  0  0  0  0
   -1.5000    0.0000    0.0000 C   0  0  0  0  0  0  0  0  0  0  0  0
   -0.7500   -1.2990    0.0000 C   0  0  0  0  0  0  0  0  0  0  0  0
   -1.2135   -2.7256    0.0000 C   0  0  0  0  0  0  0  0  0  0  0  0
   -0.0000   -3.6073    0.0000 C   0  0  0  0  0  0  0  0  0  0  0  0
   -0.0000   -5.1073    0.0000 C   0  0  0  0  0  0  0  0  0  0  0  0
   -1.2990   -5.8573    0.0000 C   0  0  0  0  0  0  0  0  0  0  0  0
   -2.5981   -5.1073    0.0000 C   0  0  0  0  0  0  0  0  0  0  0  0
   -3.8971   -5.8573    0.0000 C   0  0  0  0  0  0  0  0  0  0  0  0
   -3.8971   -7.3573    0.0000 N   0  0  0  0  0  0  0  0  0  0  0  0
   -5.1962   -8.1073    0.0000 C   0  0  0  0  0  0  0  0  0  0  0  0
   -6.4952   -7.3573    0.0000 C   0  0  0  0  0  0  0  0  0  0  0  0
   -6.4952   -5.8573    0.0000 C   0  0  0  0  0  0  0  0  0  0  0  0
   -7.7942   -5.1073    0.0000 C   0  0  0  0  0  0  0  0  0  0  0  0
   -9.0933   -5.8573    0.0000 C   0  0  0  0  0  0  0  0  0  0  0  0
   -9.0933   -7.3573    0.0000 C   0  0  0  0  0  0  0  0  0  0  0  0
   -7.7942   -8.1073    0.0000 C   0  0  0  0  0  0  0  0  0  0  0  0
   -2.5981   -8.1073    0.0000 C   0  0  0  0  0  0  0  0  0  0  0  0
   -1.2990   -7.3573    0.0000 C   0  0  0  0  0  0  0  0  0  0  0  0
  1  2  2  0
  2  3  1  0
  3  4  2  0
  4  5  1  0
  5  6  2  0
  6  7  1  0
  7  8  2  0
  8  9  1  0
  9 10  1  0
 10 11  1  0
 11 12  1  0
 12 13  1  0
 13 14  1  0
 14 15  1  0
 15 16  1  0
 16 17  1  0
 17 18  2  0
 18 19  1  0
 19 20  2  0
 20 21  1  0
 21 22  2  0
 15 23  1  0
 23 24  1  0
 10  2  1  0
 24 12  1  0
  8  3  1  0
 22 17  1  0
M  END
> <N*>
174

> <Welsch List>
Yes

> <False Positives (Rishton)>
0%

> <False Positives (Hann)>
0%

> <H>
0.1

> <Information>
3.22

> <KL Divergence>
2.26

> <Neural Network Score (average)>
0.25

> <GPCR>
1%

> <Enzyme>
99%

> <Kinase>
0%

> <Proteinase>
0%

> <Nuclear Receptor>
0%

> <Catalytic Receptor>
0%

> <Ion Channel>
0%

> <Transporter>
0%

> <Protein>
0%

> <Unidentified Target>
1%

> <Murcko (InChI Code)>
InChI=1S/C22H25NO/c24-22-20(15-19-8-4-5-9-21(19)22)14-17-10-12-23(13-11-17)16-18-6-2-1-3-7-18/h1-9,17,20H,10-16H2

$$$$

     RDKit          2D

 15 17  0  0  0  0  0  0  0  0999 V2000
   -5.4933   -4.1162    0.0000 C   0  0  0  0  0  0  0  0  0  0  0  0
   -5.1814   -2.6490    0.0000 C   0  0  0  0  0  0  0  0  0  0  0  0
   -3.7548   -2.1855    0.0000 C   0  0  0  0  0  0  0  0  0  0  0  0
   -2.6401   -3.1891    0.0000 C   0  0  0  0  0  0  0  0  0  0  0  0
   -1.2135   -2.7256    0.0000 C   0  0  0  0  0  0  0  0  0  0  0  0
   -0.0000   -3.6073    0.0000 C   0  0  0  0  0  0  0  0  0  0  0  0
    1.2135   -2.7256    0.0000 C   0  0  0  0  0  0  0  0  0  0  0  0
    0.7500   -1.2990    0.0000 C   0  0  0  0  0  0  0  0  0  0  0  0
    1.5000    0.0000    0.0000 C   0  0  0  0  0  0  0  0  0  0  0  0
    0.7500    1.2990    0.0000 C   0  0  0  0  0  0  0  0  0  0  0  0
   -0.7500    1.2990    0.0000 C   0  0  0  0  0  0  0  0  0  0  0  0
   -1.5000    0.0000    0.0000 C   0  0  0  0  0  0  0  0  0  0  0  0
   -0.7500   -1.2990    0.0000 C   0  0  0  0  0  0  0  0  0  0  0  0
   -2.9520   -4.6564    0.0000 C   0  0  0  0  0  0  0  0  0  0  0  0
   -4.3786   -5.1199    0.0000 C   0  0  0  0  0  0  0  0  0  0  0  0
  1  2  2  0
  2  3  1  0
  3  4  2  0
  4  5  1  0
  5  6  1  0
  6  7  1  0
  7  8  1  0
  8  9  2  0
  9 10  1  0
 10 11  2  0
 11 12  1  0
 12 13  2  0
  4 14  1  0
 14 15  2  0
 15  1  1  0
 13  5  1  0
 13  8  1  0
M  END
> <N*>
214

> <Welsch List>
No

> <False Positives (Rishton)>
0%

> <False Positives (Hann)>
0%

> <H>
0.08

> <Information>
3.24

> <KL Divergence>
4.72

> <Neural Network Score (average)>
0.89

> <GPCR>
1%

> <Enzyme>
0%

> <Kinase>
0%

> <Proteinase>
0%

> <Nuclear Receptor>
0%

> <Catalytic Receptor>
0%

> <Ion Channel>
0%

> <Transporter>
99%

> <Protein>
0%

> <Unidentified Target>
0%

> <Murcko (InChI Code)>
InChI=1S/C15H14/c1-2-6-12(7-3-1)15-11-10-13-8-4-5-9-14(13)15/h1-9,15H,10-11H2

$$$$

     RDKit          2D

 27 28  0  0  0  0  0  0  0  0999 V2000
    3.0000   -5.1962    0.0000 O   0  0  0  0  0  0  0  0  0  0  0  0
    1.5000   -5.1962    0.0000 C   0  0  0  0  0  0  0  0  0  0  0  0
    0.7500   -3.8971    0.0000 C   0  0  0  0  0  0  0  0  0  0  0  0
    1.5000   -2.5981    0.0000 C   0  0  0  0  0  0  0  0  0  0  0  0
    0.7500   -1.2990    0.0000 C   0  0  0  0  0  0  0  0  0  0  0  0
    1.5000    0.0000    0.0000 C   0  0  0  0  0  0  0  0  0  0  0  0
    0.7500    1.2990    0.0000 C   0  0  0  0  0  0  0  0  0  0  0  0
   -0.7500    1.2990    0.0000 C   0  0  0  0  0  0  0  0  0  0  0  0
   -1.5000    0.0000    0.0000 C   0  0  0  0  0  0  0  0  0  0  0  0
   -0.7500   -1.2990    0.0000 C   0  0  0  0  0  0  0  0  0  0  0  0
    0.7500   -6.4952    0.0000 N   0  0  0  0  0  0  0  0  0  0  0  0
    1.5000   -7.7942    0.0000 C   0  0  0  0  0  0  0  0  0  0  0  0
    0.7500   -9.0933    0.0000 C   0  0  0  0  0  0  0  0  0  0  0  0
   -0.7500   -9.0933    0.0000 O   0  0  0  0  0  0  0  0  0  0  0  0
    1.5000  -10.3923    0.0000 N   0  0  0  0  0  0  0  0  0  0  0  0
    0.7500  -11.6913    0.0000 C   0  0  0  0  0  0  0  0  0  0  0  0
    1.5000  -12.9904    0.0000 C   0  0  0  0  0  0  0  0  0  0  0  0
    3.0000  -12.9904    0.0000 O   0  0  0  0  0  0  0  0  0  0  0  0
    0.7500  -14.2894    0.0000 N   0  0  0  0  0  0  0  0  0  0  0  0
    1.5000  -15.5885    0.0000 C   0  0  0  0  0  0  0  0  0  0  0  0
    0.7500  -16.8875    0.0000 C   0  0  0  0  0  0  0  0  0  0  0  0
    1.5000  -18.1865    0.0000 C   0  0  0  0  0  0  0  0  0  0  0  0
    0.7500  -19.4856    0.0000 C   0  0  0  0  0  0  0  0  0  0  0  0
    1.5000  -20.7846    0.0000 C   0  0  0  0  0  0  0  0  0  0  0  0
    3.0000  -20.7846    0.0000 C   0  0  0  0  0  0  0  0  0  0  0  0
    3.7500  -19.4856    0.0000 C   0  0  0  0  0  0  0  0  0  0  0  0
    3.0000  -18.1865    0.0000 C   0  0  0  0  0  0  0  0  0  0  0  0
  1  2  2  0
  2  3  1  0
  3  4  1  0
  4  5  1  0
  5  6  2  0
  6  7  1  0
  7  8  2  0
  8  9  1  0
  9 10  2  0
  2 11  1  0
 11 12  1  0
 12 13  1  0
 13 14  2  0
 13 15  1  0
 15 16  1  0
 16 17  1  0
 17 18  2  0
 17 19  1  0
 19 20  1  0
 20 21  1  0
 21 22  1  0
 22 23  2  0
 23 24  1  0
 24 25  2  0
 25 26  1  0
 26 27  2  0
 10  5  1  0
 27 22  1  0
M  END
> <N*>
771

> <Welsch List>
No

> <False Positives (Rishton)>
5%

> <False Positives (Hann)>
0%

> <H>
0.07

> <Information>
3.25

> <KL Divergence>
1.37

> <Neural Network Score (average)>
0.0

> <GPCR>
99%

> <Enzyme>
1%

> <Kinase>
0%

> <Proteinase>
0%

> <Nuclear Receptor>
0%

> <Catalytic Receptor>
0%

> <Ion Channel>
0%

> <Transporter>
0%

> <Protein>
0%

> <Unidentified Target>
0%

> <Murcko (InChI Code)>
InChI=1S/C21H25N3O3/c25-19(12-11-17-7-3-1-4-8-17)23-16-21(27)24-15-20(26)22-14-13-18-9-5-2-6-10-18/h1-10H,11-16H2,(H,22,26)(H,23,25)(H,24,27)

$$$$

     RDKit          2D

 18 20  0  0  0  0  0  0  0  0999 V2000
   -5.2500   -9.0933    0.0000 C   0  0  0  0  0  0  0  0  0  0  0  0
   -6.0000   -7.7942    0.0000 C   0  0  0  0  0  0  0  0  0  0  0  0
   -5.2500   -6.4952    0.0000 C   0  0  0  0  0  0  0  0  0  0  0  0
   -3.7500   -6.4952    0.0000 C   0  0  0  0  0  0  0  0  0  0  0  0
   -3.0000   -5.1962    0.0000 N   0  0  0  0  0  0  0  0  0  0  0  0
   -1.5000   -5.1962    0.0000 C   0  0  0  0  0  0  0  0  0  0  0  0
   -0.7500   -3.8971    0.0000 C   0  0  0  0  0  0  0  0  0  0  0  0
    0.7500   -3.8971    0.0000 C   0  0  0  0  0  0  0  0  0  0  0  0
    1.5000   -2.5981    0.0000 N   0  0  0  0  0  0  0  0  0  0  0  0
    0.7500   -1.2990    0.0000 C   0  0  0  0  0  0  0  0  0  0  0  0
    1.5000    0.0000    0.0000 N   0  0  0  0  0  0  0  0  0  0  0  0
    0.7500    1.2990    0.0000 C   0  0  0  0  0  0  0  0  0  0  0  0
   -0.7500    1.2990    0.0000 N   0  0  0  0  0  0  0  0  0  0  0  0
   -1.5000    0.0000    0.0000 C   0  0  0  0  0  0  0  0  0  0  0  0
   -0.7500   -1.2990    0.0000 C   0  0  0  0  0  0  0  0  0  0  0  0
   -1.5000   -2.5981    0.0000 N   0  0  0  0  0  0  0  0  0  0  0  0
   -3.0000   -7.7942    0.0000 C   0  0  0  0  0  0  0  0  0  0  0  0
   -3.7500   -9.0933    0.0000 C   0  0  0  0  0  0  0  0  0  0  0  0
  1  2  2  0
  2  3  1  0
  3  4  2  0
  4  5  1  0
  5  6  1  0
  6  7  1  0
  7  8  2  0
  8  9  1  0
  9 10  2  0
 10 11  1  0
 11 12  2  0
 12 13  1  0
 13 14  2  0
 14 15  1  0
 15 16  2  0
  4 17  1  0
 17 18  2  0
 18  1  1  0
 16  7  1  0
 15 10  1  0
M  END
> <N*>
309

> <Welsch List>
No

> <False Positives (Rishton)>
6%

> <False Positives (Hann)>
0%

> <H>
0.03

> <Information>
3.29

> <KL Divergence>
2.32

> <Neural Network Score (average)>
0.05

> <GPCR>
0%

> <Enzyme>
100%

> <Kinase>
0%

> <Proteinase>
0%

> <Nuclear Receptor>
0%

> <Catalytic Receptor>
0%

> <Ion Channel>
0%

> <Transporter>
0%

> <Protein>
0%

> <Unidentified Target>
0%

> <Murcko (InChI Code)>
InChI=1S/C13H11N5/c1-2-4-10(5-3-1)15-6-11-7-16-13-12(18-11)8-14-9-17-13/h1-5,7-9,15H,6H2

$$$$

     RDKit          2D

  7  7  0  0  0  0  0  0  0  0999 V2000
    2.7760    0.0000    0.0000 C   0  0  0  0  0  0  0  0  0  0  0  0
    1.2760    0.0000    0.0000 C   0  0  0  0  0  0  0  0  0  0  0  0
    0.3943    1.2135    0.0000 C   0  0  0  0  0  0  0  0  0  0  0  0
   -1.0323    0.7500    0.0000 C   0  0  0  0  0  0  0  0  0  0  0  0
   -1.0323   -0.7500    0.0000 O   0  0  0  0  0  0  0  0  0  0  0  0
    0.3943   -1.2135    0.0000 C   0  0  0  0  0  0  0  0  0  0  0  0
    0.8578   -2.6401    0.0000 O   0  0  0  0  0  0  0  0  0  0  0  0
  1  2  2  0
  2  3  1  0
  3  4  1  0
  4  5  1  0
  5  6  1  0
  6  7  2  0
  6  2  1  0
M  END
> <N*>
209

> <Welsch List>
No

> <False Positives (Rishton)>
56%

> <False Positives (Hann)>
0%

> <H>
0.0

> <Information>
3.32

> <KL Divergence>
2.86

> <Neural Network Score (average)>
0.0

> <GPCR>
0%

> <Enzyme>
0%

> <Kinase>
100%

> <Proteinase>
0%

> <Nuclear Receptor>
0%

> <Catalytic Receptor>
0%

> <Ion Channel>
0%

> <Transporter>
0%

> <Protein>
0%

> <Unidentified Target>
0%

> <Murcko (InChI Code)>
InChI=1S/C5H6O2/c1-4-2-3-7-5(4)6/h1-3H2

$$$$

     RDKit          2D

 16 17  0  0  0  0  0  0  0  0999 V2000
   -0.7500   -3.8971    0.0000 O   0  0  0  0  0  0  0  0  0  0  0  0
    0.7500   -3.8971    0.0000 C   0  0  0  0  0  0  0  0  0  0  0  0
    1.5000   -2.5981    0.0000 C   0  0  0  0  0  0  0  0  0  0  0  0
    3.0000   -2.5981    0.0000 O   0  0  0  0  0  0  0  0  0  0  0  0
    0.7500   -1.2990    0.0000 C   0  0  0  0  0  0  0  0  0  0  0  0
    1.5000    0.0000    0.0000 C   0  0  0  0  0  0  0  0  0  0  0  0
    0.7500    1.2990    0.0000 C   0  0  0  0  0  0  0  0  0  0  0  0
   -0.7500    1.2990    0.0000 C   0  0  0  0  0  0  0  0  0  0  0  0
   -1.5000    0.0000    0.0000 C   0  0  0  0  0  0  0  0  0  0  0  0
   -0.7500   -1.2990    0.0000 C   0  0  0  0  0  0  0  0  0  0  0  0
    1.5000   -5.1962    0.0000 C   0  0  0  0  0  0  0  0  0  0  0  0
    0.7500   -6.4952    0.0000 C   0  0  0  0  0  0  0  0  0  0  0  0
    1.5000   -7.7942    0.0000 C   0  0  0  0  0  0  0  0  0  0  0  0
    3.0000   -7.7942    0.0000 C   0  0  0  0  0  0  0  0  0  0  0  0
    3.7500   -6.4952    0.0000 C   0  0  0  0  0  0  0  0  0  0  0  0
    3.0000   -5.1962    0.0000 C   0  0  0  0  0  0  0  0  0  0  0  0
  1  2  2  0
  2  3  1  0
  3  4  2  0
  3  5  1  0
  5  6  2  0
  6  7  1  0
  7  8  2  0
  8  9  1  0
  9 10  2  0
  2 11  1  0
 11 12  2  0
 12 13  1  0
 13 14  2  0
 14 15  1  0
 15 16  2  0
 10  5  1  0
 16 11  1  0
M  END
> <N*>
124

> <Welsch List>
No

> <False Positives (Rishton)>
2%

> <False Positives (Hann)>
100%

> <H>
0.0

> <Information>
3.32

> <KL Divergence>
2.34

> <Neural Network Score (average)>
0.06

> <GPCR>
0%

> <Enzyme>
100%

> <Kinase>
0%

> <Proteinase>
0%

> <Nuclear Receptor>
0%

> <Catalytic Receptor>
0%

> <Ion Channel>
0%

> <Transporter>
0%

> <Protein>
0%

> <Unidentified Target>
0%

> <Murcko (InChI Code)>
InChI=1S/C14H10O2/c15-13(11-7-3-1-4-8-11)14(16)12-9-5-2-6-10-12/h1-10H

$$$$

     RDKit          2D

  6  6  0  0  0  0  0  0  0  0999 V2000
    1.5000    0.0000    0.0000 C   0  0  0  0  0  0  0  0  0  0  0  0
    0.7500   -1.2990    0.0000 C   0  0  0  0  0  0  0  0  0  0  0  0
   -0.7500   -1.2990    0.0000 O   0  0  0  0  0  0  0  0  0  0  0  0
   -1.5000    0.0000    0.0000 C   0  0  0  0  0  0  0  0  0  0  0  0
   -0.7500    1.2990    0.0000 C   0  0  0  0  0  0  0  0  0  0  0  0
    0.7500    1.2990    0.0000 C   0  0  0  0  0  0  0  0  0  0  0  0
  1  2  2  0
  2  3  1  0
  3  4  1  0
  4  5  1  0
  5  6  1  0
  6  1  1  0
M  END
> <N*>
113

> <Welsch List>
No

> <False Positives (Rishton)>
3%

> <False Positives (Hann)>
0%

> <H>
0.0

> <Information>
3.32

> <KL Divergence>
2.34

> <Neural Network Score (average)>
0.0

> <GPCR>
0%

> <Enzyme>
100%

> <Kinase>
0%

> <Proteinase>
0%

> <Nuclear Receptor>
0%

> <Catalytic Receptor>
0%

> <Ion Channel>
0%

> <Transporter>
0%

> <Protein>
0%

> <Unidentified Target>
0%

> <Murcko (InChI Code)>
InChI=1S/C5H8O/c1-2-4-6-5-3-1/h2,4H,1,3,5H2

$$$$
