# Supplementary material for: Analysis of a large food chemical database: chemical space, diversity, and complexity
Source: F1000Res. 2018 Aug 10;7:Chem Inf Sci-993. Originally published 2018 Jul 3. [Version 2] doi: 10.12688/f1000research.15440.2 (PMC6081979; doi:10.12688/f1000research.15440.2)
Supplement: FooDBpolyphenols.sdf. This file contains 3,228 polyphenolic compounds available in FooDB, in SDF format — No special software is required to open the SDF files. Any commercial or free software capable of reading SDF files will open the data sets supplied [file f1000research-7-17367-s0001.tgz]

Archive with 1 entries (1 files):
- 3c01939e-d038-4a8c-877c-c19b868b8e2a_dataset_2.sdf
