# Supplementary material for: Analysis of a large food chemical database: chemical space, diversity, and complexity
Source: F1000Res. 2018 Aug 10;7:Chem Inf Sci-993. Originally published 2018 Jul 3. [Version 2] doi: 10.12688/f1000research.15440.2 (PMC6081979; doi:10.12688/f1000research.15440.2)
Supplement: Supplementary file 3 [file f1000research-7-17367-s0002.tgz]

Archive with 1 entries (1 files):
- 8f3fd486-d217-4dcf-9180-8e512d165bae.docx
